# Supplementary material for: Sustainable Triacetic Acid Lactone Production from Sugarcane by Fermentation and Crystallization
Source: ACS Sustain Chem Eng. 2025 Oct 16;13(42):17794–805. doi: 10.1021/acssuschemeng.5c04797 (PMC12570263; doi:10.1021/acssuschemeng.5c04797)
Supplement: Supplementary file 2 [file sc5c04797_si_002.xlsx]

## Sheet: Itemized costs
	Unit operation	Purchase cost (10^6 USD)	Utility cost (10^6 USD/yr)	Installed cost (10^6 USD)
T608	Acetylacetone storage tank	0	0	0
ADP902	Air distribution package	0.0812051	0.046663	0.168042
U502	An MBR	0.811278	0.00932018	0.863983
R302	Batch co fermentation	22.6057	0.150105	34.546
U504	Belt thickener	0	0.00123984	0
BT701	Boiler turbogenerator	41.1077	-20.3008	73.9606
CIP901	CIP Package	0.900953	0	1.62172
T601	CSL storage tank	0.0858683	0	0.141683
CWP802	Chilled water package	1.14841	0.515628	1.72261
CWP803	Chilled water package	0	0	0
C201	Clarifier	0.134989	6.30404e-05	0.561555
T607_P	Conveying belt	0.00348062	9.549e-06	0.0056038
U202	Conveying belt	0.013161	0.000300243	0.0211893
CT801	Cooling tower	1.15627e-60	1.00361e-86	1.73441e-60
U201	Crushing mill	1.01235	0.260733	2.3284
C401	Crystallizer	4.55045	0.0027984	9.10089
T609	DAP storage tank	0.210492	0	0.347312
D401	Distillation Column	0	0	0
F402	Drum dryer	0.594647	0.253599	1.22497
FWT903	Fire water tank	1.1922	0.0393094	2.14371
H201	Heat exchanger	0.0307876	0	0.0882418
H202	Heat exchanger	0.0302752	0	0.0867732
H301	Heat exchanger	0.0284274	0	0.0912717
M304_H	Heat exchanger	0.00589446	0	0.0082269
H401	Heat exchanger	0.0314072	0	0.0900176
D401_H0	Heat exchanger	0	0	0
H420	Heat exchanger	0.00483103	0	0.00709334
H302	Heat exchanger	0	0	0
HXN1001	Heat exchanger network	0.0494436	0	0.157529
U501	Internal circulation rx	1.39951	0.00464955	2.3461
K301	Isothermal compressor	2.80226	1.69224	6.02486
M401	Liquids mixing tank	0.126949	0.0362665	0.255623
M402	Liquids mixing tank	0.127971	0.0368419	0.257743
T203	Mix tank	0.371044	0.0035857	0.612223
T204	Mix tank	0.00106049	2.19491e-07	0.00174981
T205	Mix tank	0.0515886	0.000358788	0.0851212
T206	Mix tank	0.0720037	0.000677096	0.118806
M304	Mix tank	0.391464	0.0039709	0.645915
F301	Multi-effect evaporator	0.248092	0.00172942	0.656113
F401	Multi-effect evaporator	0	0	0
F403	Multi-effect evaporator	0	0	0
U503	Polishing filter	1.52195	0.00489341	1.66178
PWC904	Process water center	0	0.0150112	0
P201	Pump	0.00594728	0.00138528	0.019626
P202	Pump	0.00594814	0.00138599	0.0196289
P203	Pump	0.0057604	0.00123143	0.0190093
F301_P	Pump	0.00505266	0.000311089	0.0166738
T601_P	Pump	0.00421545	2.10045e-06	0.013911
T609_P	Pump	0.00475239	2.65389e-05	0.0156829
T608_P	Pump	0	0	0
T610_P	Pump	0	0	0
F401_P0	Pump	0.0119861	0.00158051	0.0264273
F403_P0	Pump	0.0117612	0.00148894	0.0259299
F401_P1	Pump	0	0	0
F403_P1	Pump	0	0	0
D401_P0	Pump	0	0	0
D401_P1	Pump	0	0	0
T620_P	Pump	0.0049728	5.49809e-05	0.0164102
P303	Pump	0	0	0
U506	Reverse osmosis	4.05741	0.135555	6.69853
C202	Rotary vacuum filter	0.783622	0.0602686	1.71147
T301	Seed hold tank	0.149877	0.000809598	0.266495
R303	Seed train	2.44709	0.0112514	4.76534
C501	Sludge centrifuge	0.0424507	0.00846611	0.0986419
T607	Sodium acetate storage tank	0.208881	0	0.344654
T610	SodiumHydroxide storage tank	0	0	0
S401	Solids centrifuge	0.182156	0.0516565	0.369777
S402	Solids centrifuge	0.143617	0.0466816	0.291542
T202	Storage tank	0.0722961	0	0.166281
T620	TALStorageTank	0.369726	0	0.610048
S201	Vibrating screen	0.0652258	0	0.112841

## Sheet: Cash flow
	Depreciable capital [MM$]	Fixed capital investment [MM$]	Working capital [MM$]	Depreciation [MM$]	Loan [MM$]	Loan interest payment [MM$]	Loan payment [MM$]	Loan principal [MM$]	Annual operating cost (excluding depreciation) [MM$]	Sales [MM$]	Tax [MM$]	Incentives [MM$]	Taxed earnings [MM$]	Forwarded losses [MM$]	Net earnings [MM$]	Cash flow [MM$]	Discount factor	Net present value (NPV) [MM$]	Cumulative NPV [MM$]
2016	20.4951	21.8614	0	0	8.74456	0.699565	0	8.74456	0	0	0	0	0	0	0	-13.8164	1.21	-16.7179	-16.7179
2017	153.713	163.961	0	0	65.5842	5.24674	0	74.3288	0	0	0	0	0	0	0	-103.623	1.1	-113.985	-130.703
2018	81.9803	87.4456	13.6634	0	34.9782	2.79826	0	109.307	0	0	0	0	0	0	0	-68.929	1	-68.929	-199.632
2019	0	0	0	28.8139	0	8.74456	16.29	101.762	25.9544	53.8858	0	0	0	0	-17.1725	11.6414	0.909091	10.5831	-189.049
2020	0	0	0	49.9668	0	8.14093	16.29	93.6126	27.1954	61.5838	0	0	0	-17.1725	-31.8684	18.0984	0.826446	14.9574	-174.092
2021	0	0	0	36.81	0	7.48901	16.29	84.8116	27.1954	61.5838	0	0	0	-49.0408	-18.7116	18.0984	0.751315	13.5976	-160.494
2022	0	0	0	27.3288	0	6.78493	16.29	75.3066	27.1954	61.5838	0	0	0	-67.7524	-9.23037	18.0984	0.683013	12.3615	-148.133
2023	0	0	0	20.4983	0	6.02453	16.29	65.0411	27.1954	61.5838	0	0	0	-76.9828	-2.39988	18.0984	0.620921	11.2377	-136.895
2024	0	0.462548	0	20.1635	0	5.20329	16.29	53.9544	27.1954	61.5838	0	0	0	-79.3827	-2.06511	17.6359	0.564474	9.95499	-126.94
2025	0	0	0	19.8881	0	4.31636	16.29	41.9808	27.1954	61.5838	0	0	0	-81.4478	-1.78971	18.0984	0.513158	9.28735	-117.653
2026	0	0	0	11.4719	0	3.35847	16.29	29.0493	27.1954	61.5838	0	0	0	-83.2375	6.62657	18.0984	0.466507	8.44305	-109.21
2027	0	0	0	3.30012	0	2.32395	16.29	15.0833	27.1954	61.5838	0	0	0	-76.6109	14.7983	18.0984	0.424098	7.6755	-101.534
2028	0	0	0	3.29938	0	1.20666	16.29	1.04075e-13	27.1954	61.5838	0	0	0	-61.8126	14.799	18.0984	0.385543	6.97773	-94.5564
2029	0	0.464609	0	3.30012	0	0	0	0	27.1954	61.5838	0	0	0	-47.0136	31.0883	33.9238	0.350494	11.8901	-82.6663
2030	0	0	0	3.29938	0	0	0	0	27.1954	61.5838	3.18438	0	15.1637	-15.9253	27.9046	31.204	0.318631	9.94256	-72.7237
2031	0	0	0	3.30012	0	0	0	0	27.1954	61.5838	6.52854	0	31.0883	0	24.5597	27.8599	0.289664	8.07001	-64.6537
2032	0	0	0	3.29938	0	0	0	0	27.1954	61.5838	6.52869	0	31.089	0	24.5603	27.8597	0.263331	7.33633	-57.3174
2033	0	0	0	3.30012	0	0	0	0	27.1954	61.5838	6.52854	0	31.0883	0	24.5597	27.8599	0.239392	6.66943	-50.648
2034	0	0.806164	0	3.29938	0	0	0	0	27.1954	61.5838	6.52869	0	31.089	0	24.5603	27.0535	0.217629	5.88764	-44.7603
2035	0	0	0	3.30012	0	0	0	0	27.1954	61.5838	6.52854	0	31.0883	0	24.5597	27.8599	0.197845	5.51192	-39.2484
2036	0	0	0	3.29938	0	0	0	0	27.1954	61.5838	6.52869	0	31.089	0	24.5603	27.8597	0.179859	5.01081	-34.2376
2037	0	0	0	3.30012	0	0	0	0	27.1954	61.5838	6.52854	0	31.0883	0	24.5597	27.8599	0.163508	4.55531	-29.6823
2038	0	0	0	3.29938	0	0	0	0	27.1954	61.5838	6.52869	0	31.089	0	24.5603	27.8597	0.148644	4.14117	-25.5411
2039	0	0.464609	0	1.65006	0	0	0	0	27.1954	61.5838	6.87505	0	32.7383	0	25.8633	27.0487	0.135131	3.65511	-21.886
2040	0	0	0	0	0	0	0	0	27.1954	61.5838	7.22156	0	34.3884	0	27.1668	27.1668	0.122846	3.33734	-18.5487
2041	0	0	0	0	0	0	0	0	27.1954	61.5838	7.22156	0	34.3884	0	27.1668	27.1668	0.111678	3.03394	-15.5147
2042	0	0	0	0	0	0	0	0	27.1954	61.5838	7.22156	0	34.3884	0	27.1668	27.1668	0.101526	2.75813	-12.7566
2043	0	0	0	0	0	0	0	0	27.1954	61.5838	7.22156	0	34.3884	0	27.1668	27.1668	0.092296	2.50739	-10.2492
2044	0	0.462548	0	0	0	0	0	0	27.1954	61.5838	7.22156	0	34.3884	0	27.1668	26.7043	0.0839055	2.24064	-8.00856
2045	0	0	0	0	0	0	0	0	27.1954	61.5838	7.22156	0	34.3884	0	27.1668	27.1668	0.0762777	2.07222	-5.93634
2046	0	0	0	0	0	0	0	0	27.1954	61.5838	7.22156	0	34.3884	0	27.1668	27.1668	0.0693433	1.88384	-4.0525
2047	0	0	0	0	0	0	0	0	27.1954	61.5838	7.22156	0	34.3884	0	27.1668	27.1668	0.0630394	1.71258	-2.33992
2048	0	0	-13.6634	0	0	0	0	0	27.1954	61.5838	7.22156	0	34.3884	0	27.1668	40.8302	0.0573086	2.33992	-1.15018e-13

## Sheet: Stream table
	Acetate_fresh	Acetate_spiking	Acetylacetone_fresh	C401_0	CSL	CSL_fresh	D401_bottom	D401_top	DAP	DAP_fresh	F301_l	F301_top_product	F401_b	F401_t	F402_air	F402_emissions	F402_hot_air	F402_natural_gas	F403_b	F403_t_PD_water	H3PO4	S401_liquid_fraction	S401_solid	S402_liquid_fraction	S402_solid_fraction	S403_recycled_supernatant	S403_to_WWT	TAL_product	acetylacetone_decarboxylation_equilibrium	atmospheric_air	bagasse	base_decarboxylation_fresh	base_for_pH_control	base_for_pH_control	bottom_product_F403	clarified_juice	cooled_solid_TAL	decarboxylation_vent	dilution_water	fermentation_broth_heated	fermentation_broth_heated_mixed	fermentation_broth_mixed	fermentation_broth_sle	fermentation_liquid_effluent	fermentation_vent	filter_cake	imbibition_water	lime	polymer
Source	-	T607_P	-	C401	T601_P	-	D401_P1	D401_P0	T609_P	-	F301	F301	F401	F401	-	F402	F402	-	F403	F403	-	S401	S401	S402	S402	S403	S403	T620_P	T608_P	-	U202	-	-	T610_P	F403_P0	C201	H420	U402	-	H401	M402	M401	U401	R302	R302	C202	-	-	-
Sink	T607	R302	T608	S402	R302	T601	M501	M501	R302	T609	F301_P	M501	F401_P0	F401_P1	F402	-	-	F402	F403_P0	F403_P1	T203	F401	M510	F403	F402	M401	M501	-	M401	K301	M510	T610	R302	M401	S403	U302	T620	-	M304	M402	U402	H401	M401	U401	-	M510	M201	T204	T206
Phase	liquid	liquid	liquid	liquid|solid	liquid	liquid	liquid	liquid	liquid	liquid	liquid	liquid	liquid	liquid	gas	gas	gas	gas	liquid	liquid	liquid	liquid	liquid	liquid	liquid|solid	liquid	liquid	liquid	liquid	gas	liquid	liquid	liquid	liquid	liquid	liquid	liquid	gas	liquid	liquid	liquid	liquid	liquid|solid	liquid	gas	liquid	liquid	liquid	liquid
T (K)	298.15	298.15	298.15	274.15	298.15	298.15	298.15	298.15	298.15	298.15	333.208	352.623	341.267	298.15	298.15	373.15	343.15	298.15	274.15	298.15	298.15	341.267	341.267	274.15	274.15	274.15	274.15	298.15	298.15	301.15	304.172	298.15	298.15	298.15	274.15	372.15	298.15	298.15	298.15	339.851	339.851	301.132	301.132	301.132	301.15	372.147	350.15	298.15	298.15
flow (kg/hr)	1130.06	1130.06	0	111533	8686.35	8686.35	0	0	1097.51	1097.51	38397.8	72501.3	111533	0	4728.19	966.821	7798.45	193.78	105051	0	30.7911	111533	9297.08	105051	6481.65	0	105051	3411.39	0	19577.5	44177.7	0	1272.46	0	105051	110899	3411.39	313.573	87977.6	121143	121143	121143	121143	121143	34593.9	3827.64	15077.6	61.5822	0.83
Composition [%]:
H2O	0	0	0	93.7561	0	0	0	0	0	0	47.2041	100	93.7561	0	0	45.0157	39.3701	0	96.4558	0	50	93.7561	40	96.4558	50	0	96.4558	5	0	0	50	0	0	0	96.4558	81.7199	5	0	100	89.4939	89.4939	89.4939	89.4939	89.4939	0	80	100	95.4	0
O2	0	0	0	0	0	0	0	0	0	0	0	0	0	0	29.0909	0	17.6378	0	0	0	0	0	0	0	0	0	0	0	0	23.2918	0	0	0	0	0	0	0	0	0	0	0	0	0	0	0.00120967	0	0	0	0
N2	0	0	0	0	0	0	0	0	0	0	0	0	0	0	70.9091	0	42.9921	0	0	0	0	0	0	0	0	0	0	0	0	76.7082	0	0	0	0	0	0	0	0	0	0	0	0	0	0	43.4089	0	0	0	0
H2	0	0	0	0	0	0	0	0	0	0	0	0	0	0	0	0	0	0	0	0	0	0	0	0	0	0	0	0	0	0	0	0	0	0	0	0	0	0	0	0	0	0	0	0	0	0	0	0	0
CH4	0	0	0	0	0	0	0	0	0	0	0	0	0	0	0	0	0	100	0	0	0	0	0	0	0	0	0	0	0	0	0	0	0	0	0	0	0	0	0	0	0	0	0	0	0	0	0	0	0
CarbonMonoxide	0	0	0	0	0	0	0	0	0	0	0	0	0	0	0	0	0	0	0	0	0	0	0	0	0	0	0	0	0	0	0	0	0	0	0	0	0	0	0	0	0	0	0	0	0	0	0	0	0
CO2	0	0	0	0	0	0	0	0	0	0	0	0	0	0	0	54.9843	0	0	0	0	0	0	0	0	0	0	0	0	0	0	0	0	0	0	0	0	0	100	0	0	0	0	0	0	56.5899	0	0	0	0
NH3	0	0	0	0	0	0	0	0	0	0	0	0	0	0	0	0	0	0	0	0	0	0	0	0	0	0	0	0	0	0	0	0	0	0	0	0	0	0	0	0	0	0	0	0	0	0	0	0	0
NitricOxide	0	0	0	0	0	0	0	0	0	0	0	0	0	0	0	0	0	0	0	0	0	0	0	0	0	0	0	0	0	0	0	0	0	0	0	0	0	0	0	0	0	0	0	0	0	0	0	0	0
NO2	0	0	0	0	0	0	0	0	0	0	0	0	0	0	0	0	0	0	0	0	0	0	0	0	0	0	0	0	0	0	0	0	0	0	0	0	0	0	0	0	0	0	0	0	0	0	0	0	0
H2S	0	0	0	0	0	0	0	0	0	0	0	0	0	0	0	0	0	0	0	0	0	0	0	0	0	0	0	0	0	0	0	0	0	0	0	0	0	0	0	0	0	0	0	0	0	0	0	0	0
SO2	0	0	0	0	0	0	0	0	0	0	0	0	0	0	0	0	0	0	0	0	0	0	0	0	0	0	0	0	0	0	0	0	0	0	0	0	0	0	0	0	0	0	0	0	0	0	0	0	0
H2SO4	0	0	0	0	0	0	0	0	0	0	0	0	0	0	0	0	0	0	0	0	0	0	0	0	0	0	0	0	0	0	0	0	0	0	0	0	0	0	0	0	0	0	0	0	0	0	0	0	0
HCl	0	0	0	0	0	0	0	0	0	0	0	0	0	0	0	0	0	0	0	0	0	0	0	0	0	0	0	0	0	0	0	0	0	0	0	0	0	0	0	0	0	0	0	0	0	0	0	0	0
HNO3	0	0	0	0	0	0	0	0	0	0	0	0	0	0	0	0	0	0	0	0	0	0	0	0	0	0	0	0	0	0	0	0	0	0	0	0	0	0	0	0	0	0	0	0	0	0	0	0	0
NaOH	0	0	0	0	0	0	0	0	0	0	0	0	0	0	0	0	0	0	0	0	0	0	0	0	0	0	0	0	0	0	0	0	100	0	0	0	0	0	0	0	0	0	0	0	0	0	0	0	0
KOH	0	0	0	0	0	0	0	0	0	0	0	0	0	0	0	0	0	0	0	0	0	0	0	0	0	0	0	0	0	0	0	0	0	0	0	0	0	0	0	0	0	0	0	0	0	0	0	0	0
KCl	0	0	0	0	0	0	0	0	0	0	0	0	0	0	0	0	0	0	0	0	0	0	0	0	0	0	0	0	0	0	0	0	0	0	0	0	0	0	0	0	0	0	0	0	0	0	0	0	0
AmmoniumHydroxide	0	0	0	0	0	0	0	0	0	0	0	0	0	0	0	0	0	0	0	0	0	0	0	0	0	0	0	0	0	0	0	0	0	0	0	0	0	0	0	0	0	0	0	0	0	0	0	0	0
CalciumDihydroxide	0	0	0	0	0	0	0	0	0	0	0	0	0	0	0	0	0	0	0	0	0	0	0	0	0	0	0	0	0	0	0	0	0	0	0	0	0	0	0	0	0	0	0	0	0	0	0	0	0
NaNO3	0	0	0	0	0	0	0	0	0	0	0	0	0	0	0	0	0	0	0	0	0	0	0	0	0	0	0	0	0	0	0	0	0	0	0	0	0	0	0	0	0	0	0	0	0	0	0	0	0
Na2SO4	0	0	0	0	0	0	0	0	0	0	0	0	0	0	0	0	0	0	0	0	0	0	0	0	0	0	0	0	0	0	0	0	0	0	0	0	0	0	0	0	0	0	0	0	0	0	0	0	0
AceticAcid	100	100	0	9.34583e-07	0	0	0	0	0	0	0	0	9.34583e-07	0	0	0	0	0	9.82324e-07	0	0	9.34583e-07	1.12118e-05	9.82324e-07	1.60818e-07	0	9.82324e-07	3.05554e-07	0	0	0	0	0	0	9.82324e-07	0	3.05554e-07	0	0	1.72088e-06	1.72088e-06	1.72088e-06	1.72088e-06	1.72088e-06	0	0	0	0	0
SodiumAcetate	0	0	0	0.00753205	0	0	0	0	0	0	0	0	0.00753205	0	0	0	0	0	0.00791681	0	0	0.00753205	0.00349819	0.00791681	0.00129608	0	0.00791681	0.00246254	0	0	0	0	0	0	0.00791681	0	0.00246254	0	0	0.00720298	0.00720298	0.00720298	0.00720298	0.00720298	0	0	0	0	0
SodiumCitrate	0	0	0	2.40917	0	0	0	0	0	0	0	0	2.40917	0	0	0	0	0	2.53224	0	0	2.40917	0	2.53224	0.414558	0	2.53224	0.78766	0	0	0	0	0	0	2.53224	0	0.78766	0	0	2.21805	2.21805	2.21805	2.21805	2.21805	0	0	0	0	0
Glucose	0	0	0	0.0292145	0	0	0	0	0	0	4.27752	0	0.0292145	0	0	0	0	0	0.0307068	0	0	0.0292145	0.0132649	0.0307068	0.00502707	0	0.0307068	0.00955143	0	0	0.177645	0	0	0	0.0307068	1.48105	0.00955143	0	0	0.0279148	0.0279148	0.0279148	0.0279148	0.0279148	0	0.392938	0	0	0
CitricAcid	0	0	0	0	0	0	0	0	0	0	0	0	0	0	0	0	0	0	0	0	0	0	0	0	0	0	0	0	0	0	0	0	0	0	0	0	0	0	0	0	0	0	0	0	0	0	0	0	0
GlucoseOligomer	0	0	0	0	0	0	0	0	0	0	0	0	0	0	0	0	0	0	0	0	0	0	0	0	0	0	0	0	0	0	0	0	0	0	0	0	0	0	0	0	0	0	0	0	0	0	0	0	0
Extract	0	0	0	0	0	0	0	0	0	0	0	0	0	0	0	0	0	0	0	0	0	0	0	0	0	0	0	0	0	0	0	0	0	0	0	0	0	0	0	0	0	0	0	0	0	0	0	0	0
Xylose	0	0	0	0	0	0	0	0	0	0	0	0	0	0	0	0	0	0	0	0	0	0	0	0	0	0	0	0	0	0	0	0	0	0	0	0	0	0	0	0	0	0	0	0	0	0	0	0	0
XyloseOligomer	0	0	0	0	0	0	0	0	0	0	0	0	0	0	0	0	0	0	0	0	0	0	0	0	0	0	0	0	0	0	0	0	0	0	0	0	0	0	0	0	0	0	0	0	0	0	0	0	0
Sucrose	0	0	0	0.00152642	0	0	0	0	0	0	48.4762	0	0.00152642	0	0	0	0	0	0.0016044	0	0	0.00152642	0.000708336	0.0016044	0.000262659	0	0.0016044	0.000499052	0	0	2.01322	0	0	0	0.0016044	16.7844	0.000499052	0	0	0.00145969	0.00145969	0.00145969	0.00145969	0.00145969	0	4.45308	0	0	0
Cellobiose	0	0	0	0	0	0	0	0	0	0	0	0	0	0	0	0	0	0	0	0	0	0	0	0	0	0	0	0	0	0	0	0	0	0	0	0	0	0	0	0	0	0	0	0	0	0	0	0	0
Mannose	0	0	0	0	0	0	0	0	0	0	0	0	0	0	0	0	0	0	0	0	0	0	0	0	0	0	0	0	0	0	0	0	0	0	0	0	0	0	0	0	0	0	0	0	0	0	0	0	0
MannoseOligomer	0	0	0	0	0	0	0	0	0	0	0	0	0	0	0	0	0	0	0	0	0	0	0	0	0	0	0	0	0	0	0	0	0	0	0	0	0	0	0	0	0	0	0	0	0	0	0	0	0
Galactose	0	0	0	0	0	0	0	0	0	0	0	0	0	0	0	0	0	0	0	0	0	0	0	0	0	0	0	0	0	0	0	0	0	0	0	0	0	0	0	0	0	0	0	0	0	0	0	0	0
GalactoseOligomer	0	0	0	0	0	0	0	0	0	0	0	0	0	0	0	0	0	0	0	0	0	0	0	0	0	0	0	0	0	0	0	0	0	0	0	0	0	0	0	0	0	0	0	0	0	0	0	0	0
Arabinose	0	0	0	0	0	0	0	0	0	0	0	0	0	0	0	0	0	0	0	0	0	0	0	0	0	0	0	0	0	0	0	0	0	0	0	0	0	0	0	0	0	0	0	0	0	0	0	0	0
ArabinoseOligomer	0	0	0	0	0	0	0	0	0	0	0	0	0	0	0	0	0	0	0	0	0	0	0	0	0	0	0	0	0	0	0	0	0	0	0	0	0	0	0	0	0	0	0	0	0	0	0	0	0
SolubleLignin	0	0	0	0	0	0	0	0	0	0	0	0	0	0	0	0	0	0	0	0	0	0	0	0	0	0	0	0	0	0	0	0	0	0	0	0	0	0	0	0	0	0	0	0	0	0	0	0	0
Protein	0	0	0	0	0	0	0	0	0	0	0	0	0	0	0	0	0	0	0	0	0	0	0	0	0	0	0	0	0	0	0	0	0	0	0	0	0	0	0	0	0	0	0	0	0	0	0	0	0
Enzyme	0	0	0	0	0	0	0	0	0	0	0	0	0	0	0	0	0	0	0	0	0	0	0	0	0	0	0	0	0	0	0	0	0	0	0	0	0	0	0	0	0	0	0	0	0	0	0	0	0
FermMicrobe	0	0	0	0.102214	0	0	0	0	0	0	0	0	0.102214	0	0	0	0	0	0.00542606	0	0	0.102214	59.6975	0.00542606	1.67091	0	0.00542606	3.17473	0	0	0	0	0	0	0.00542606	0	3.17473	0	0	4.67556	4.67556	4.67556	4.67556	4.67556	0	0	0	0	0
WWTsludge	0	0	0	0	0	0	0	0	0	0	0	0	0	0	0	0	0	0	0	0	0	0	0	0	0	0	0	0	0	0	0	0	0	0	0	0	0	0	0	0	0	0	0	0	0	0	0	0	0
Furfural	0	0	0	0	0	0	0	0	0	0	0	0	0	0	0	0	0	0	0	0	0	0	0	0	0	0	0	0	0	0	0	0	0	0	0	0	0	0	0	0	0	0	0	0	0	0	0	0	0
Ethanol	0	0	0	0	0	0	0	0	0	0	0	0	0	0	0	0	0	0	0	0	0	0	0	0	0	0	0	0	0	0	0	0	0	0	0	0	0	0	0	0	0	0	0	0	0	0	0	0	0
Acetone	0	0	0	0	0	0	0	0	0	0	0	0	0	0	0	0	0	0	0	0	0	0	0	0	0	0	0	0	0	0	0	0	0	0	0	0	0	0	0	0	0	0	0	0	0	0	0	0	0
IPA	0	0	0	0	0	0	0	0	0	0	0	0	0	0	0	0	0	0	0	0	0	0	0	0	0	0	0	0	0	0	0	0	0	0	0	0	0	0	0	0	0	0	0	0	0	0	0	0	0
Hexanol	0	0	0	0	0	0	0	0	0	0	0	0	0	0	0	0	0	0	0	0	0	0	0	0	0	0	0	0	0	0	0	0	0	0	0	0	0	0	0	0	0	0	0	0	0	0	0	0	0
THF	0	0	0	0	0	0	0	0	0	0	0	0	0	0	0	0	0	0	0	0	0	0	0	0	0	0	0	0	0	0	0	0	0	0	0	0	0	0	0	0	0	0	0	0	0	0	0	0	0
HMF	0	0	0	0	0	0	0	0	0	0	0	0	0	0	0	0	0	0	0	0	0	0	0	0	0	0	0	0	0	0	0	0	0	0	0	0	0	0	0	0	0	0	0	0	0	0	0	0	0
PotassiumSorbate	0	0	0	0	0	0	0	0	0	0	0	0	0	0	0	0	0	0	0	0	0	0	0	0	0	0	0	0	0	0	0	0	0	0	0	0	0	0	0	0	0	0	0	0	0	0	0	0	0
TAL	0	0	0	3.05463	0	0	0	0	0	0	0	0	3.05463	0	0	0	0	0	0.293971	0	0	3.05463	0	0.293971	47.7979	0	0.293971	90.816	0	0	0	0	0	0	0.293971	0	90.816	0	0	3.55402	3.55402	3.55402	3.55402	3.55402	0	0	0	0	0
Pyrone	0	0	0	0	0	0	0	0	0	0	0	0	0	0	0	0	0	0	0	0	0	0	0	0	0	0	0	0	0	0	0	0	0	0	0	0	0	0	0	0	0	0	0	0	0	0	0	0	0
DHL	0	0	0	0	0	0	0	0	0	0	0	0	0	0	0	0	0	0	0	0	0	0	0	0	0	0	0	0	0	0	0	0	0	0	0	0	0	0	0	0	0	0	0	0	0	0	0	0	0
SorbicAcid	0	0	0	0	0	0	0	0	0	0	0	0	0	0	0	0	0	0	0	0	0	0	0	0	0	0	0	0	0	0	0	0	0	0	0	0	0	0	0	0	0	0	0	0	0	0	0	0	0
PSA	0	0	0	0	0	0	0	0	0	0	0	0	0	0	0	0	0	0	0	0	0	0	0	0	0	0	0	0	0	0	0	0	0	0	0	0	0	0	0	0	0	0	0	0	0	0	0	0	0
PolyPSA	0	0	0	0	0	0	0	0	0	0	0	0	0	0	0	0	0	0	0	0	0	0	0	0	0	0	0	0	0	0	0	0	0	0	0	0	0	0	0	0	0	0	0	0	0	0	0	0	0
ButylSorbate	0	0	0	0	0	0	0	0	0	0	0	0	0	0	0	0	0	0	0	0	0	0	0	0	0	0	0	0	0	0	0	0	0	0	0	0	0	0	0	0	0	0	0	0	0	0	0	0	0
HMTHP	0	0	0	0	0	0	0	0	0	0	0	0	0	0	0	0	0	0	0	0	0	0	0	0	0	0	0	0	0	0	0	0	0	0	0	0	0	0	0	0	0	0	0	0	0	0	0	0	0
HMDHP	0	0	0	0	0	0	0	0	0	0	0	0	0	0	0	0	0	0	0	0	0	0	0	0	0	0	0	0	0	0	0	0	0	0	0	0	0	0	0	0	0	0	0	0	0	0	0	0	0
PD	0	0	0	0.615821	0	0	0	0	0	0	0	0	0.615821	0	0	0	0	0	0.647279	0	0	0.615821	0.284986	0.647279	0.105967	0	0.647279	0.201338	0	0	0	0	0	0	0.647279	0	0.201338	0	0	0	0	0	0	0	0	0	0	0	0
VitaminA	0	0	0	0	0	0	0	0	0	0	0	0	0	0	0	0	0	0	0	0	0	0	0	0	0	0	0	0	0	0	0	0	0	0	0	0	0	0	0	0	0	0	0	0	0	0	0	0	0
VitaminD2	0	0	0	0	0	0	0	0	0	0	0	0	0	0	0	0	0	0	0	0	0	0	0	0	0	0	0	0	0	0	0	0	0	0	0	0	0	0	0	0	0	0	0	0	0	0	0	0	0
Xylitol	0	0	0	0	0	0	0	0	0	0	0	0	0	0	0	0	0	0	0	0	0	0	0	0	0	0	0	0	0	0	0	0	0	0	0	0	0	0	0	0	0	0	0	0	0	0	0	0	0
Ethyl_5_hydroxyhexanoate	0	0	0	0	0	0	0	0	0	0	0	0	0	0	0	0	0	0	0	0	0	0	0	0	0	0	0	0	0	0	0	0	0	0	0	0	0	0	0	0	0	0	0	0	0	0	0	0	0
Ethyl_3_5_dihydroxyhexanoate	0	0	0	0	0	0	0	0	0	0	0	0	0	0	0	0	0	0	0	0	0	0	0	0	0	0	0	0	0	0	0	0	0	0	0	0	0	0	0	0	0	0	0	0	0	0	0	0	0
Octanol	0	0	0	0	0	0	0	0	0	0	0	0	0	0	0	0	0	0	0	0	0	0	0	0	0	0	0	0	0	0	0	0	0	0	0	0	0	0	0	0	0	0	0	0	0	0	0	0	0
Octylhexanoate	0	0	0	0	0	0	0	0	0	0	0	0	0	0	0	0	0	0	0	0	0	0	0	0	0	0	0	0	0	0	0	0	0	0	0	0	0	0	0	0	0	0	0	0	0	0	0	0	0
Octyl_5_hydroxyhexanoate	0	0	0	0	0	0	0	0	0	0	0	0	0	0	0	0	0	0	0	0	0	0	0	0	0	0	0	0	0	0	0	0	0	0	0	0	0	0	0	0	0	0	0	0	0	0	0	0	0
Octyl_3_5_dihydroxyhexanoate	0	0	0	0	0	0	0	0	0	0	0	0	0	0	0	0	0	0	0	0	0	0	0	0	0	0	0	0	0	0	0	0	0	0	0	0	0	0	0	0	0	0	0	0	0	0	0	0	0
Pentenone	0	0	0	0	0	0	0	0	0	0	0	0	0	0	0	0	0	0	0	0	0	0	0	0	0	0	0	0	0	0	0	0	0	0	0	0	0	0	0	0	0	0	0	0	0	0	0	0	0
Hexane	0	0	0	0	0	0	0	0	0	0	0	0	0	0	0	0	0	0	0	0	0	0	0	0	0	0	0	0	0	0	0	0	0	0	0	0	0	0	0	0	0	0	0	0	0	0	0	0	0
Glucan	0	0	0	0	0	0	0	0	0	0	0	0	0	0	0	0	0	0	0	0	0	0	0	0	0	0	0	0	0	0	0	0	0	0	0	0	0	0	0	0	0	0	0	0	0	0	0	0	0
Mannan	0	0	0	0	0	0	0	0	0	0	0	0	0	0	0	0	0	0	0	0	0	0	0	0	0	0	0	0	0	0	0	0	0	0	0	0	0	0	0	0	0	0	0	0	0	0	0	0	0
Galactan	0	0	0	0	0	0	0	0	0	0	0	0	0	0	0	0	0	0	0	0	0	0	0	0	0	0	0	0	0	0	0	0	0	0	0	0	0	0	0	0	0	0	0	0	0	0	0	0	0
Xylan	0	0	0	0	0	0	0	0	0	0	0	0	0	0	0	0	0	0	0	0	0	0	0	0	0	0	0	0	0	0	0	0	0	0	0	0	0	0	0	0	0	0	0	0	0	0	0	0	0
Arabinan	0	0	0	0	0	0	0	0	0	0	0	0	0	0	0	0	0	0	0	0	0	0	0	0	0	0	0	0	0	0	0	0	0	0	0	0	0	0	0	0	0	0	0	0	0	0	0	0	0
Alanine	0	0	0	0	0	0	0	0	0	0	0	0	0	0	0	0	0	0	0	0	0	0	0	0	0	0	0	0	0	0	0	0	0	0	0	0	0	0	0	0	0	0	0	0	0	0	0	0	0
SodiumPhosphate	0	0	0	0.023093	0	0	0	0	0	0	0	0	0.023093	0	0	0	0	0	0.0242726	0	0	0.023093	0	0.0242726	0.00397372	0	0.0242726	0.00755006	0	0	0	0	0	0	0.0242726	0	0.00755006	0	0	0.0212609	0.0212609	0.0212609	0.0212609	0.0212609	0	0	0	0	0
P4O10	0	0	0	0	0	0	0	0	0	0	0	0	0	0	0	0	0	0	0	0	0	0	0	0	0	0	0	0	0	0	0	0	0	0	0	0	0	0	0	0	0	0	0	0	0	0	0	0	0
CaSO4	0	0	0	0	0	0	0	0	0	0	0	0	0	0	0	0	0	0	0	0	0	0	0	0	0	0	0	0	0	0	0	0	0	0	0	0	0	0	0	0	0	0	0	0	0	0	0	0	0
Tar	0	0	0	0	0	0	0	0	0	0	0	0	0	0	0	0	0	0	0	0	0	0	0	0	0	0	0	0	0	0	0	0	0	0	0	0	0	0	0	0	0	0	0	0	0	0	0	0	0
Pd	0	0	0	0	0	0	0	0	0	0	0	0	0	0	0	0	0	0	0	0	0	0	0	0	0	0	0	0	0	0	0	0	0	0	0	0	0	0	0	0	0	0	0	0	0	0	0	0	0
NiSiO2	0	0	0	0	0	0	0	0	0	0	0	0	0	0	0	0	0	0	0	0	0	0	0	0	0	0	0	0	0	0	0	0	0	0	0	0	0	0	0	0	0	0	0	0	0	0	0	0	0
Amberlyst70_	0	0	0	0	0	0	0	0	0	0	0	0	0	0	0	0	0	0	0	0	0	0	0	0	0	0	0	0	0	0	0	0	0	0	0	0	0	0	0	0	0	0	0	0	0	0	0	0	0
CSL	0	0	0	0	100	100	0	0	0	0	0	0	0	0	0	0	0	0	0	0	0	0	0	0	0	0	0	0	0	0	0	0	0	0	0	0	0	0	0	0	0	0	0	0	0	0	0	0	0
BoilerChems	0	0	0	0	0	0	0	0	0	0	0	0	0	0	0	0	0	0	0	0	0	0	0	0	0	0	0	0	0	0	0	0	0	0	0	0	0	0	0	0	0	0	0	0	0	0	0	0	0
BaghouseBag	0	0	0	0	0	0	0	0	0	0	0	0	0	0	0	0	0	0	0	0	0	0	0	0	0	0	0	0	0	0	0	0	0	0	0	0	0	0	0	0	0	0	0	0	0	0	0	0	0
CoolingTowerChems	0	0	0	0	0	0	0	0	0	0	0	0	0	0	0	0	0	0	0	0	0	0	0	0	0	0	0	0	0	0	0	0	0	0	0	0	0	0	0	0	0	0	0	0	0	0	0	0	0
DAP	0	0	0	0	0	0	0	0	100	100	0	0	0	0	0	0	0	0	0	0	0	0	0	0	0	0	0	0	0	0	0	0	0	0	0	0	0	0	0	0	0	0	0	0	0	0	0	0	0
Methanol	0	0	0	0	0	0	0	0	0	0	0	0	0	0	0	0	0	0	0	0	0	0	0	0	0	0	0	0	0	0	0	0	0	0	0	0	0	0	0	0	0	0	0	0	0	0	0	0	0
Denaturant	0	0	0	0	0	0	0	0	0	0	0	0	0	0	0	0	0	0	0	0	0	0	0	0	0	0	0	0	0	0	0	0	0	0	0	0	0	0	0	0	0	0	0	0	0	0	0	0	0
DenaturedEnzyme	0	0	0	0	0	0	0	0	0	0	0	0	0	0	0	0	0	0	0	0	0	0	0	0	0	0	0	0	0	0	0	0	0	0	0	0	0	0	0	0	0	0	0	0	0	0	0	0	0
MethylLactate	0	0	0	0	0	0	0	0	0	0	0	0	0	0	0	0	0	0	0	0	0	0	0	0	0	0	0	0	0	0	0	0	0	0	0	0	0	0	0	0	0	0	0	0	0	0	0	0	0
FermMicrobeXyl	0	0	0	0	0	0	0	0	0	0	0	0	0	0	0	0	0	0	0	0	0	0	0	0	0	0	0	0	0	0	0	0	0	0	0	0	0	0	0	0	0	0	0	0	0	0	0	0	0
H3PO4	0	0	0	0	0	0	0	0	0	0	0.0400953	0	0	0	0	0	0	0	0	0	50	0	0	0	0	0	0	0	0	0	0	0	0	0	0	0.0138826	0	0	0	0	0	0	0	0	0	0	0	0	0
Cellulose	0	0	0	0	0	0	0	0	0	0	0	0	0	0	0	0	0	0	0	0	0	0	0	0	0	0	0	0	0	0	19.304	0	0	0	0	0	0	0	0	0	0	0	0	0	0	6.78094	0	0	0
Hemicellulose	0	0	0	0	0	0	0	0	0	0	0	0	0	0	0	0	0	0	0	0	0	0	0	0	0	0	0	0	0	0	11.3899	0	0	0	0	0	0	0	0	0	0	0	0	0	0	4.00092	0	0	0
CaO	0	0	0	0	0	0	0	0	0	0	0	0	0	0	0	0	0	0	0	0	0	0	0	0	0	0	0	0	0	0	0	0	0	0	0	0	0	0	0	0	0	0	0	0	0	0.0740085	0	4.6	0
Solids	0	0	0	0	0	0	0	0	0	0	0	0	0	0	0	0	0	0	0	0	0	0	0	0	0	0	0	0	0	0	4.87937	0	0	0	0	0	0	0	0	0	0	0	0	0	0	0	0	0	0
Flocculant	0	0	0	0.000744176	0	0	0	0	0	0	0.00216158	0	0.000744176	0	0	0	0	0	0.00078219	0	0	0.000744176	0	0.00078219	0.000128054	0	0.00078219	0.000243302	0	0	0	0	0	0	0.00078219	0.000748428	0.000243302	0	0	0.000685138	0.000685138	0.000685138	0.000685138	0.000685138	0	0	0	0	100
Lignin	0	0	0	0	0	0	0	0	0	0	0	0	0	0	0	0	0	0	0	0	0	0	0	0	0	0	0	0	0	0	10.3418	0	0	0	0	0	0	0	0	0	0	0	0	0	0	3.63277	0	0	0
Acetate	0	0	0	0	0	0	0	0	0	0	0	0	0	0	0	0	0	0	0	0	0	0	0	0	0	0	0	0	0	0	0	0	0	0	0	0	0	0	0	0	0	0	0	0	0	0	0	0	0
AmmoniumSulfate	0	0	0	0	0	0	0	0	0	0	0	0	0	0	0	0	0	0	0	0	0	0	0	0	0	0	0	0	0	0	0	0	0	0	0	0	0	0	0	0	0	0	0	0	0	0	0	0	0
AmmoniumAcetate	0	0	0	0	0	0	0	0	0	0	0	0	0	0	0	0	0	0	0	0	0	0	0	0	0	0	0	0	0	0	0	0	0	0	0	0	0	0	0	0	0	0	0	0	0	0	0	0	0
Cellulase	0	0	0	0	0	0	0	0	0	0	0	0	0	0	0	0	0	0	0	0	0	0	0	0	0	0	0	0	0	0	0	0	0	0	0	0	0	0	0	0	0	0	0	0	0	0	0	0	0
Ash	0	0	0	0	0	0	0	0	0	0	0	0	0	0	0	0	0	0	0	0	0	0	0	0	0	0	0	0	0	0	1.8941	0	0	0	0	0	0	0	0	0	0	0	0	0	0	0.665342	0	0	0
Starch	0	0	0	0	0	0	0	0	0	0	0	0	0	0	0	0	0	0	0	0	0	0	0	0	0	0	0	0	0	0	0	0	0	0	0	0	0	0	0	0	0	0	0	0	0	0	0	0	0
Fiber	0	0	0	0	0	0	0	0	0	0	0	0	0	0	0	0	0	0	0	0	0	0	0	0	0	0	0	0	0	0	0	0	0	0	0	0	0	0	0	0	0	0	0	0	0	0	0	0	0
SolubleProtein	0	0	0	0	0	0	0	0	0	0	0	0	0	0	0	0	0	0	0	0	0	0	0	0	0	0	0	0	0	0	0	0	0	0	0	0	0	0	0	0	0	0	0	0	0	0	0	0	0
InsolubleProtein	0	0	0	0	0	0	0	0	0	0	0	0	0	0	0	0	0	0	0	0	0	0	0	0	0	0	0	0	0	0	0	0	0	0	0	0	0	0	0	0	0	0	0	0	0	0	0	0	0
TriOlein	0	0	0	0	0	0	0	0	0	0	0	0	0	0	0	0	0	0	0	0	0	0	0	0	0	0	0	0	0	0	0	0	0	0	0	0	0	0	0	0	0	0	0	0	0	0	0	0	0
Yeast	0	0	0	0	0	0	0	0	0	0	0	0	0	0	0	0	0	0	0	0	0	0	0	0	0	0	0	0	0	0	0	0	0	0	0	0	0	0	0	0	0	0	0	0	0	0	0	0	0
Octane	0	0	0	0	0	0	0	0	0	0	0	0	0	0	0	0	0	0	0	0	0	0	0	0	0	0	0	0	0	0	0	0	0	0	0	0	0	0	0	0	0	0	0	0	0	0	0	0	0
	CIP	FGD_lime	IC_eff	IC_sludge	RNG	RO_treated_water	air_R602	air_R603	ash_disposal	biogas	biogas_R601	biogas_R602	biogas_R603	bisulfite_R602	boiler_makeup_water	boilerchems	brine	centrate_S603	citric_R602	eff_S602	emissions	fire_water	makeup_water	naocl_R602	natural_gas	permeate_R602	plant_air	recycled_S601	rejected_water_and_blowdown	sludge	sludge_R602	sludge_R603	sludge_S602	treated_R603	upgrading_placeholder	vent_R602	vent_R603	wasted_S601	wastes_to_boiler_turbogenerator	s116	s119	s120	s121	s126	s127	s128	s129	s130	s131
Source	-	-	U501	U501	U505	U506	-	-	BT701	U505	U501	U502	U503	-	-	-	U506	C501	-	U504	BT701	-	-	-	-	U502	-	S501	BT701	C501	U502	U503	U504	U503	-	U502	U503	S501	M510	M502	-	M503	M504	-	-	M901	-	PWC904	PWC904
Sink	CIP901	BT701	U502	U504	-	-	U502	U503	-	BT701	M504	M504	M504	U502	BT701	BT701	-	M503	U502	M503	-	FWT903	PWC904	U502	BT701	U503	ADP902	M503	-	PWC904	U504	S501	C501	U506	U505	-	-	U504	BT701	U501	U502	U503	U505	M901	M901	PWC904	PWC904	-	-
Phase	liquid	liquid	liquid	liquid	gas	liquid	liquid	gas	liquid	gas	gas	gas	gas	liquid	liquid	liquid	liquid	liquid	liquid	liquid	gas	liquid	liquid	liquid	gas	liquid	liquid	liquid	liquid	liquid	liquid	liquid	liquid	liquid	gas	liquid	gas	liquid	liquid	liquid	liquid	liquid	gas	liquid	liquid	liquid	liquid	liquid	liquid
T (K)	298.15	298.15	308.15	308.15	298.15	303.15	308.15	298.15	298.15	298.15	308.15	308.15	303.15	298.15	298.15	298.15	303.15	307.761	298.15	307.761	388.439	298.15	298.15	298.15	288.706	308.15	298.15	303.15	298.15	307.761	308.15	303.15	307.761	303.15	298.15	308.15	303.15	303.15	315.474	306.656	298.15	304.697	308.15	298.15	298.15	298.15	298.15	298.15	298.15
flow (kg/hr)	173.879	0	173320	1751.41	0	169939	0	178.728	3926.37	6059.28	5685.01	374.272	0	0.165573	5232.09	0.337383	3435.32	19034.4	0.435016	0	988041	11496.1	0	1.03996	0	156024	114961	39933.8	5232.09	1302.83	16921.9	41597.7	20337.3	173375	0	0	199.148	1663.91	57302.4	177924	0	58968.2	6059.28	0	0	0	6205.02	7247.24	0
Composition [%]:
H2O	100	0	98.9641	98.9245	0	100	0	0	23.0769	0	0	0	0	62	100	0	65.2918	92.9699	0	0	4.62242	100	0	87.5	0	99.8797	0	82.2127	100	79.9967	92.4125	82.2127	92.1388	99.3123	0	0	0	82.2127	50.3815	97.5933	0	85.685	0	0	0	0	100	100	0
O2	0	0	0	0	0	0	0	23.2918	0	0	0	0	0	0	0	0	0	0	0	0	15.5681	0	0	0	0	0	0	0	0	0	0	0	0	0	0	0	-3.56777e-15	0	0	0	0	0	0	0	0	0	0	0	0
N2	0	0	0	0	0	0	0	76.7082	0	0	0	0	0	0	0	0	0	0	0	0	74.2876	0	0	0	0	0	100	0	0	0	0	0	0	0	0	0	68.8428	0	0	0	0	0	0	0	0	0	0	0	0
H2	0	0	0	0	0	0	0	0	0	0	0	0	0	0	0	0	0	0	0	0	0	0	0	0	0	0	0	0	0	0	0	0	0	0	0	0	0	0	0	0	0	0	0	0	0	0	0	0	0
CH4	0	0	0	0	0	0	0	0	0	23.7846	23.7846	23.7846	0	0	0	0	0	0	0	0	0	0	0	0	0	0	0	0	0	0	0	0	0	0	0	0	0	0	0	0	0	0	23.7846	0	0	0	0	0	0
CarbonMonoxide	0	0	0	0	0	0	0	0	0	0	0	0	0	0	0	0	0	0	0	0	0	0	0	0	0	0	0	0	0	0	0	0	0	0	0	0	0	0	0	0	0	0	0	0	0	0	0	0	0
CO2	0	0	0	0	0	0	0	0	0	76.2154	76.2154	76.2154	0	0	0	0	0	0	0	0	5.52185	0	0	0	0	0	0	0	0	0	0	0	0	0	0	0	31.1572	0	0	0	0	0	76.2154	0	0	0	0	0	0
NH3	0	0	0	0	0	0	0	0	0	0	0	0	0	0	0	0	0	0	0	0	0	0	0	0	0	0	0	0	0	0	0	0	0	0	0	0	0	0	0	0	0	0	0	0	0	0	0	0	0
NitricOxide	0	0	0	0	0	0	0	0	0	0	0	0	0	0	0	0	0	0	0	0	0	0	0	0	0	0	0	0	0	0	0	0	0	0	0	0	0	0	0	0	0	0	0	0	0	0	0	0	0
NO2	0	0	0	0	0	0	0	0	0	0	0	0	0	0	0	0	0	0	0	0	0	0	0	0	0	0	0	0	0	0	0	0	0	0	0	0	0	0	0	0	0	0	0	0	0	0	0	0	0
H2S	0	0	0	0	0	0	0	0	0	0	0	0	0	0	0	0	0	0	0	0	0	0	0	0	0	0	0	0	0	0	0	0	0	0	0	0	0	0	0	0	0	0	0	0	0	0	0	0	0
SO2	0	0	0	0	0	0	0	0	0	0	0	0	0	0	0	0	0	0	0	0	0	0	0	0	0	0	0	0	0	0	0	0	0	0	0	0	0	0	0	0	0	0	0	0	0	0	0	0	0
H2SO4	0	0	0	0	0	0	0	0	0	0	0	0	0	0	0	0	0	0	0	0	0	0	0	0	0	0	0	0	0	0	0	0	0	0	0	0	0	0	0	0	0	0	0	0	0	0	0	0	0
HCl	0	0	0	0	0	0	0	0	0	0	0	0	0	0	0	0	0	0	0	0	0	0	0	0	0	0	0	0	0	0	0	0	0	0	0	0	0	0	0	0	0	0	0	0	0	0	0	0	0
HNO3	0	0	0	0	0	0	0	0	0	0	0	0	0	0	0	0	0	0	0	0	0	0	0	0	0	0	0	0	0	0	0	0	0	0	0	0	0	0	0	0	0	0	0	0	0	0	0	0	0
NaOH	0	0	0.708798	0.708514	0	0	0	0	0	0	0	0	0	0	0	0	33.9686	6.63159	0	0	0	0	0	0	0	0.114484	0	16.4882	0	5.70621	6.20419	16.4882	6.57231	0.673069	0	0	0	16.4882	0	0.697434	0	13.3066	0	0	0	0	0	0	0
KOH	0	0	0	0	0	0	0	0	0	0	0	0	0	0	0	0	0	0	0	0	0	0	0	0	0	0	0	0	0	0	0	0	0	0	0	0	0	0	0	0	0	0	0	0	0	0	0	0	0
KCl	0	0	0	0	0	0	0	0	0	0	0	0	0	0	0	0	0	0	0	0	0	0	0	0	0	0	0	0	0	0	0	0	0	0	0	0	0	0	0	0	0	0	0	0	0	0	0	0	0
AmmoniumHydroxide	0	0	0	0	0	0	0	0	0	0	0	0	0	0	0	0	0	0	0	0	0	0	0	0	0	0	0	0	0	0	0	0	0	0	0	0	0	0	0	0	0	0	0	0	0	0	0	0	0
CalciumDihydroxide	0	0	0	0	0	0	0	0	0	0	0	0	0	0	0	0	0	0	0	0	0	0	0	0	0	0	0	0	0	0	0	0	0	0	0	0	0	0	0	0	0	0	0	0	0	0	0	0	0
NaNO3	0	0	0	0	0	0	0	0	0	0	0	0	0	0	0	0	0	0	0	0	0	0	0	0	0	0	0	0	0	0	0	0	0	0	0	0	0	0	0	0	0	0	0	0	0	0	0	0	0
Na2SO4	0	0	0	0	0	0	0	0	0	0	0	0	0	0	0	0	0	0	0	0	0	0	0	0	0	0	0	0	0	0	0	0	0	0	0	0	0	0	0	0	0	0	0	0	0	0	0	0	0
AceticAcid	0	0	0.000462585	0.0004624	0	0	0	0	0	0	0	0	0	0	0	0	9.78232e-05	0.000507772	0	0	0	0	0	0	0	8.54301e-06	0	5.65507e-05	0	0.000436916	0.00055138	5.65507e-05	0.000503233	1.93831e-06	0	0	0	5.65507e-05	1.81906e-06	0.00342232	0	0.000202201	0	0	0	0	0	0	0
SodiumAcetate	0	0	4.75047e-08	4.74856e-08	0	0	0	0	0	0	0	0	0	0	0	0	2.26839e-06	4.69821e-07	0	0	0	0	0	0	0	6.59636e-09	0	1.31134e-06	0	4.04261e-07	4.2574e-07	1.31134e-06	4.65621e-07	4.4947e-08	0	0	0	1.31134e-06	0.000567567	4.6743e-08	0	1.0397e-06	0	0	0	0	0	0	0
SodiumCitrate	0	0	1.51947e-05	1.51886e-05	0	0	0	0	0	0	0	0	0	0	0	0	0.000725558	0.000150275	0	0	0	0	0	0	0	2.10989e-06	0	0.000419438	0	0.000129305	0.000136176	0.000419438	0.000148932	1.43765e-05	0	0	0	0.000419438	0	1.49511e-05	0	0.000332555	0	0	0	0	0	0	0
Glucose	0	0	0.0024506	0.00244962	0	0	0	0	0	0	0	0	0	0	0	0	0.00051823	0.00268998	0	0	0	0	0	0	0	4.52576e-05	0	0.000299584	0	0.00231462	0.002921	0.000299584	0.00266594	1.02684e-05	0	0	0	0.000299584	0.165356	0.0181302	0	0.00107118	0	0	0	0	0	0	0
CitricAcid	0	0	0.150447	0.150387	0	0	0	0	0	0	0	0	0	0	0	0	0.0318151	0.165143	100	0	0	0	0	0	0	0.00277845	0	0.018392	0	0.142099	0.179326	0.018392	0.163667	0.000630398	0	0	0	0.018392	0	1.11304	0	0.0657619	0	0	0	0	0	0	0
GlucoseOligomer	0	0	0	0	0	0	0	0	0	0	0	0	0	0	0	0	0	0	0	0	0	0	0	0	0	0	0	0	0	0	0	0	0	0	0	0	0	0	0	0	0	0	0	0	0	0	0	0	0
Extract	0	0	0	0	0	0	0	0	0	0	0	0	0	0	0	0	0	0	0	0	0	0	0	0	0	0	0	0	0	0	0	0	0	0	0	0	0	0	0	0	0	0	0	0	0	0	0	0	0
Xylose	0	0	0	0	0	0	0	0	0	0	0	0	0	0	0	0	0	0	0	0	0	0	0	0	0	0	0	0	0	0	0	0	0	0	0	0	0	0	0	0	0	0	0	0	0	0	0	0	0
XyloseOligomer	0	0	0	0	0	0	0	0	0	0	0	0	0	0	0	0	0	0	0	0	0	0	0	0	0	0	0	0	0	0	0	0	0	0	0	0	0	0	0	0	0	0	0	0	0	0	0	0	0
Sucrose	0	0	0.000128041	0.00012799	0	0	0	0	0	0	0	0	0	0	0	0	2.7077e-05	0.000140549	0	0	0	0	0	0	0	2.36466e-06	0	1.56529e-05	0	0.000120936	0.000152619	1.56529e-05	0.000139292	5.36515e-07	0	0	0	1.56529e-05	1.84967	0.000947281	0	5.59682e-05	0	0	0	0	0	0	0
Cellobiose	0	0	0	0	0	0	0	0	0	0	0	0	0	0	0	0	0	0	0	0	0	0	0	0	0	0	0	0	0	0	0	0	0	0	0	0	0	0	0	0	0	0	0	0	0	0	0	0	0
Mannose	0	0	0	0	0	0	0	0	0	0	0	0	0	0	0	0	0	0	0	0	0	0	0	0	0	0	0	0	0	0	0	0	0	0	0	0	0	0	0	0	0	0	0	0	0	0	0	0	0
MannoseOligomer	0	0	0	0	0	0	0	0	0	0	0	0	0	0	0	0	0	0	0	0	0	0	0	0	0	0	0	0	0	0	0	0	0	0	0	0	0	0	0	0	0	0	0	0	0	0	0	0	0
Galactose	0	0	0	0	0	0	0	0	0	0	0	0	0	0	0	0	0	0	0	0	0	0	0	0	0	0	0	0	0	0	0	0	0	0	0	0	0	0	0	0	0	0	0	0	0	0	0	0	0
GalactoseOligomer	0	0	0	0	0	0	0	0	0	0	0	0	0	0	0	0	0	0	0	0	0	0	0	0	0	0	0	0	0	0	0	0	0	0	0	0	0	0	0	0	0	0	0	0	0	0	0	0	0
Arabinose	0	0	0	0	0	0	0	0	0	0	0	0	0	0	0	0	0	0	0	0	0	0	0	0	0	0	0	0	0	0	0	0	0	0	0	0	0	0	0	0	0	0	0	0	0	0	0	0	0
ArabinoseOligomer	0	0	0	0	0	0	0	0	0	0	0	0	0	0	0	0	0	0	0	0	0	0	0	0	0	0	0	0	0	0	0	0	0	0	0	0	0	0	0	0	0	0	0	0	0	0	0	0	0
SolubleLignin	0	0	0	0	0	0	0	0	0	0	0	0	0	0	0	0	0	0	0	0	0	0	0	0	0	0	0	0	0	0	0	0	0	0	0	0	0	0	0	0	0	0	0	0	0	0	0	0	0
Protein	0	0	0	0	0	0	0	0	0	0	0	0	0	0	0	0	0	0	0	0	0	0	0	0	0	0	0	0	0	0	0	0	0	0	0	0	0	0	0	0	0	0	0	0	0	0	0	0	0
Enzyme	0	0	0	0	0	0	0	0	0	0	0	0	0	0	0	0	0	0	0	0	0	0	0	0	0	0	0	0	0	0	0	0	0	0	0	0	0	0	0	0	0	0	0	0	0	0	0	0	0
FermMicrobe	0	0	0.00325589	0.00325459	0	0	0	0	0	0	0	0	0	0	0	0	0	0	0	0	0	0	0	0	0	0	0	0	0	0.43752	0.033348	0	0.028028	0	0	0	0	0	9.68568	0.00320369	0	0	0	0	0	0	0	0	0
WWTsludge	0	0	0.0801499	0.120177	0	0	0	0	0	0	0	0	0	0	0	0	0	0	0	0	0	0	0	0	0	0	0	0.868145	0	13.4536	0.937997	0.868145	0.861853	0	0	0	0	0.868145	0	0	0	0.587916	0	0	0	0	0	0	0
Furfural	0	0	0	0	0	0	0	0	0	0	0	0	0	0	0	0	0	0	0	0	0	0	0	0	0	0	0	0	0	0	0	0	0	0	0	0	0	0	0	0	0	0	0	0	0	0	0	0	0
Ethanol	0	0	0	0	0	0	0	0	0	0	0	0	0	0	0	0	0	0	0	0	0	0	0	0	0	0	0	0	0	0	0	0	0	0	0	0	0	0	0	0	0	0	0	0	0	0	0	0	0
Acetone	0	0	0	0	0	0	0	0	0	0	0	0	0	0	0	0	0	0	0	0	0	0	0	0	0	0	0	0	0	0	0	0	0	0	0	0	0	0	0	0	0	0	0	0	0	0	0	0	0
IPA	0	0	0	0	0	0	0	0	0	0	0	0	0	0	0	0	0	0	0	0	0	0	0	0	0	0	0	0	0	0	0	0	0	0	0	0	0	0	0	0	0	0	0	0	0	0	0	0	0
Hexanol	0	0	0	0	0	0	0	0	0	0	0	0	0	0	0	0	0	0	0	0	0	0	0	0	0	0	0	0	0	0	0	0	0	0	0	0	0	0	0	0	0	0	0	0	0	0	0	0	0
THF	0	0	0	0	0	0	0	0	0	0	0	0	0	0	0	0	0	0	0	0	0	0	0	0	0	0	0	0	0	0	0	0	0	0	0	0	0	0	0	0	0	0	0	0	0	0	0	0	0
HMF	0	0	0	0	0	0	0	0	0	0	0	0	0	0	0	0	0	0	0	0	0	0	0	0	0	0	0	0	0	0	0	0	0	0	0	0	0	0	0	0	0	0	0	0	0	0	0	0	0
PotassiumSorbate	0	0	0	0	0	0	0	0	0	0	0	0	0	0	0	0	0	0	0	0	0	0	0	0	0	0	0	0	0	0	0	0	0	0	0	0	0	0	0	0	0	0	0	0	0	0	0	0	0
TAL	0	0	0.0234608	0.0234514	0	0	0	0	0	0	0	0	0	0	0	0	0	0.029147	0	0	0	0	0	0	0	0	0	0.00335876	0	0.0250798	0.0319591	0.00335876	0.0288864	0	0	0	0	0.00335876	0	0.173569	0	0.011683	0	0	0	0	0	0	0
Pyrone	0	0	0	0	0	0	0	0	0	0	0	0	0	0	0	0	0	0	0	0	0	0	0	0	0	0	0	0	0	0	0	0	0	0	0	0	0	0	0	0	0	0	0	0	0	0	0	0	0
DHL	0	0	0	0	0	0	0	0	0	0	0	0	0	0	0	0	0	0	0	0	0	0	0	0	0	0	0	0	0	0	0	0	0	0	0	0	0	0	0	0	0	0	0	0	0	0	0	0	0
SorbicAcid	0	0	0	0	0	0	0	0	0	0	0	0	0	0	0	0	0	0	0	0	0	0	0	0	0	0	0	0	0	0	0	0	0	0	0	0	0	0	0	0	0	0	0	0	0	0	0	0	0
PSA	0	0	0	0	0	0	0	0	0	0	0	0	0	0	0	0	0	0	0	0	0	0	0	0	0	0	0	0	0	0	0	0	0	0	0	0	0	0	0	0	0	0	0	0	0	0	0	0	0
PolyPSA	0	0	0	0	0	0	0	0	0	0	0	0	0	0	0	0	0	0	0	0	0	0	0	0	0	0	0	0	0	0	0	0	0	0	0	0	0	0	0	0	0	0	0	0	0	0	0	0	0
ButylSorbate	0	0	0	0	0	0	0	0	0	0	0	0	0	0	0	0	0	0	0	0	0	0	0	0	0	0	0	0	0	0	0	0	0	0	0	0	0	0	0	0	0	0	0	0	0	0	0	0	0
HMTHP	0	0	0	0	0	0	0	0	0	0	0	0	0	0	0	0	0	0	0	0	0	0	0	0	0	0	0	0	0	0	0	0	0	0	0	0	0	0	0	0	0	0	0	0	0	0	0	0	0
HMDHP	0	0	0	0	0	0	0	0	0	0	0	0	0	0	0	0	0	0	0	0	0	0	0	0	0	0	0	0	0	0	0	0	0	0	0	0	0	0	0	0	0	0	0	0	0	0	0	0	0
PD	0	0	0.051657	0.0516363	0	0	0	0	0	0	0	0	0	0	0	0	0.0109239	0.056703	0	0	0	0	0	0	0	0.000954	0	0.00631502	0	0.0487906	0.0615728	0.00631502	0.0561961	0.000216452	0	0	0	0.00631502	0.0462378	0.382171	0	0.0225798	0	0	0	0	0	0	0
VitaminA	0	0	0	0	0	0	0	0	0	0	0	0	0	0	0	0	0	0	0	0	0	0	0	0	0	0	0	0	0	0	0	0	0	0	0	0	0	0	0	0	0	0	0	0	0	0	0	0	0
VitaminD2	0	0	0	0	0	0	0	0	0	0	0	0	0	0	0	0	0	0	0	0	0	0	0	0	0	0	0	0	0	0	0	0	0	0	0	0	0	0	0	0	0	0	0	0	0	0	0	0	0
Xylitol	0	0	0	0	0	0	0	0	0	0	0	0	0	0	0	0	0	0	0	0	0	0	0	0	0	0	0	0	0	0	0	0	0	0	0	0	0	0	0	0	0	0	0	0	0	0	0	0	0
Ethyl_5_hydroxyhexanoate	0	0	0	0	0	0	0	0	0	0	0	0	0	0	0	0	0	0	0	0	0	0	0	0	0	0	0	0	0	0	0	0	0	0	0	0	0	0	0	0	0	0	0	0	0	0	0	0	0
Ethyl_3_5_dihydroxyhexanoate	0	0	0	0	0	0	0	0	0	0	0	0	0	0	0	0	0	0	0	0	0	0	0	0	0	0	0	0	0	0	0	0	0	0	0	0	0	0	0	0	0	0	0	0	0	0	0	0	0
Octanol	0	0	0	0	0	0	0	0	0	0	0	0	0	0	0	0	0	0	0	0	0	0	0	0	0	0	0	0	0	0	0	0	0	0	0	0	0	0	0	0	0	0	0	0	0	0	0	0	0
Octylhexanoate	0	0	0	0	0	0	0	0	0	0	0	0	0	0	0	0	0	0	0	0	0	0	0	0	0	0	0	0	0	0	0	0	0	0	0	0	0	0	0	0	0	0	0	0	0	0	0	0	0
Octyl_5_hydroxyhexanoate	0	0	0	0	0	0	0	0	0	0	0	0	0	0	0	0	0	0	0	0	0	0	0	0	0	0	0	0	0	0	0	0	0	0	0	0	0	0	0	0	0	0	0	0	0	0	0	0	0
Octyl_3_5_dihydroxyhexanoate	0	0	0	0	0	0	0	0	0	0	0	0	0	0	0	0	0	0	0	0	0	0	0	0	0	0	0	0	0	0	0	0	0	0	0	0	0	0	0	0	0	0	0	0	0	0	0	0	0
Pentenone	0	0	0	0	0	0	0	0	0	0	0	0	0	0	0	0	0	0	0	0	0	0	0	0	0	0	0	0	0	0	0	0	0	0	0	0	0	0	0	0	0	0	0	0	0	0	0	0	0
Hexane	0	0	0	0	0	0	0	0	0	0	0	0	0	0	0	0	0	0	0	0	0	0	0	0	0	0	0	0	0	0	0	0	0	0	0	0	0	0	0	0	0	0	0	0	0	0	0	0	0
Glucan	0	0	0	0	0	0	0	0	0	0	0	0	0	0	0	0	0	0	0	0	0	0	0	0	0	0	0	0	0	0	0	0	0	0	0	0	0	0	0	0	0	0	0	0	0	0	0	0	0
Mannan	0	0	0	0	0	0	0	0	0	0	0	0	0	0	0	0	0	0	0	0	0	0	0	0	0	0	0	0	0	0	0	0	0	0	0	0	0	0	0	0	0	0	0	0	0	0	0	0	0
Galactan	0	0	0	0	0	0	0	0	0	0	0	0	0	0	0	0	0	0	0	0	0	0	0	0	0	0	0	0	0	0	0	0	0	0	0	0	0	0	0	0	0	0	0	0	0	0	0	0	0
Xylan	0	0	0	0	0	0	0	0	0	0	0	0	0	0	0	0	0	0	0	0	0	0	0	0	0	0	0	0	0	0	0	0	0	0	0	0	0	0	0	0	0	0	0	0	0	0	0	0	0
Arabinan	0	0	0	0	0	0	0	0	0	0	0	0	0	0	0	0	0	0	0	0	0	0	0	0	0	0	0	0	0	0	0	0	0	0	0	0	0	0	0	0	0	0	0	0	0	0	0	0	0
Alanine	0	0	0	0	0	0	0	0	0	0	0	0	0	0	0	0	0	0	0	0	0	0	0	0	0	0	0	0	0	0	0	0	0	0	0	0	0	0	0	0	0	0	0	0	0	0	0	0	0
SodiumPhosphate	0	0	0.0145647	0.0145589	0	0	0	0	0	0	0	0	0	0	0	0	0.695476	0.144045	0	0	0	0	0	0	0	0.00202242	0	0.402048	0	0.123945	0.13053	0.402048	0.142757	0.0137805	0	0	0	0.402048	0	0.0143312	0	0.318767	0	0	0	0	0	0	0
P4O10	0	0	0	0	0	0	0	0	0	0	0	0	0	0	0	0	0	0	0	0	0	0	0	0	0	0	0	0	0	0	0	0	0	0	0	0	0	0	0	0	0	0	0	0	0	0	0	0	0
CaSO4	0	0	0	0	0	0	0	0	0	0	0	0	0	0	0	0	0	0	0	0	0	0	0	0	0	0	0	0	0	0	0	0	0	0	0	0	0	0	0	0	0	0	0	0	0	0	0	0	0
Tar	0	0	0	0	0	0	0	0	0	0	0	0	0	0	0	0	0	0	0	0	0	0	0	0	0	0	0	0	0	0	0	0	0	0	0	0	0	0	0	0	0	0	0	0	0	0	0	0	0
Pd	0	0	0	0	0	0	0	0	0	0	0	0	0	0	0	0	0	0	0	0	0	0	0	0	0	0	0	0	0	0	0	0	0	0	0	0	0	0	0	0	0	0	0	0	0	0	0	0	0
NiSiO2	0	0	0	0	0	0	0	0	0	0	0	0	0	0	0	0	0	0	0	0	0	0	0	0	0	0	0	0	0	0	0	0	0	0	0	0	0	0	0	0	0	0	0	0	0	0	0	0	0
Amberlyst70_	0	0	0	0	0	0	0	0	0	0	0	0	0	0	0	0	0	0	0	0	0	0	0	0	0	0	0	0	0	0	0	0	0	0	0	0	0	0	0	0	0	0	0	0	0	0	0	0	0
CSL	0	0	0	0	0	0	0	0	0	0	0	0	0	0	0	0	0	0	0	0	0	0	0	0	0	0	0	0	0	0	0	0	0	0	0	0	0	0	0	0	0	0	0	0	0	0	0	0	0
BoilerChems	0	0	0	0	0	0	0	0	0	0	0	0	0	0	0	0	0	0	0	0	0	0	0	0	0	0	0	0	0	0	0	0	0	0	0	0	0	0	0	0	0	0	0	0	0	0	0	0	0
BaghouseBag	0	0	0	0	0	0	0	0	0	0	0	0	0	0	0	0	0	0	0	0	0	0	0	0	0	0	0	0	0	0	0	0	0	0	0	0	0	0	0	0	0	0	0	0	0	0	0	0	0
CoolingTowerChems	0	0	0	0	0	0	0	0	0	0	0	0	0	0	0	0	0	0	0	0	0	0	0	0	0	0	0	0	0	0	0	0	0	0	0	0	0	0	0	0	0	0	0	0	0	0	0	0	0
Methanol	0	0	0	0	0	0	0	0	0	0	0	0	0	0	0	0	0	0	0	0	0	0	0	0	0	0	0	0	0	0	0	0	0	0	0	0	0	0	0	0	0	0	0	0	0	0	0	0	0
Denaturant	0	0	0	0	0	0	0	0	0	0	0	0	0	0	0	0	0	0	0	0	0	0	0	0	0	0	0	0	0	0	0	0	0	0	0	0	0	0	0	0	0	0	0	0	0	0	0	0	0
DenaturedEnzyme	0	0	0	0	0	0	0	0	0	0	0	0	0	0	0	0	0	0	0	0	0	0	0	0	0	0	0	0	0	0	0	0	0	0	0	0	0	0	0	0	0	0	0	0	0	0	0	0	0
MethylLactate	0	0	0	0	0	0	0	0	0	0	0	0	0	0	0	0	0	0	0	0	0	0	0	0	0	0	0	0	0	0	0	0	0	0	0	0	0	0	0	0	0	0	0	0	0	0	0	0	0
FermMicrobeXyl	0	0	0	0	0	0	0	0	0	0	0	0	0	0	0	0	0	0	0	0	0	0	0	0	0	0	0	0	0	0	0	0	0	0	0	0	0	0	0	0	0	0	0	0	0	0	0	0	0
H3PO4	0	0	0	0	0	0	0	0	0	0	0	0	0	0	0	0	0	0	0	0	0	0	0	0	0	0	0	0	0	0	0	0	0	0	0	0	0	0	0	0	0	0	0	0	0	0	0	0	0
Cellulose	0	0	0	0	0	0	0	0	0	0	0	0	0	0	0	0	0	0	0	0	0	0	0	0	0	0	0	0	0	0	0	0	0	0	0	0	0	0	15.3355	0	0	0	0	0	0	0	0	0	0
Hemicellulose	0	0	0	0	0	0	0	0	0	0	0	0	0	0	0	0	0	0	0	0	0	0	0	0	0	0	0	0	0	0	0	0	0	0	0	0	0	0	9.04834	0	0	0	0	0	0	0	0	0	0
CaO	0	0	0	0	0	0	0	0	0	0	0	0	0	0	0	0	0	0	0	0	0	0	0	0	0	0	0	0	0	0	0	0	0	0	0	0	0	0	0.00494356	0	0	0	0	0	0	0	0	0	0
Solids	0	0	0	0	0	0	0	0	54.9004	0	0	0	0	0	0	0	0	0	0	0	0	0	0	0	0	0	0	0	0	0	0	0	0	0	0	0	0	0	3.76178	0	0	0	0	0	0	0	0	0	0
Flocculant	0	0	0.000469352	0.000469164	0	0	0	0	0	0	0	0	0	0	0	0	0	0	0	0	0	0	0	0	0	0	0	0	0	0.0630704	0.00480727	0	0.00404037	0	0	0	0	0	0	0.000461827	0	0	0	0	0	0	0	0	0
Lignin	0	0	0	0	0	0	0	0	0	0	0	0	0	0	0	0	0	0	0	0	0	0	0	0	0	0	0	0	0	0	0	0	0	0	0	0	0	0	8.21573	0	0	0	0	0	0	0	0	0	0
Acetate	0	0	0	0	0	0	0	0	0	0	0	0	0	0	0	0	0	0	0	0	0	0	0	0	0	0	0	0	0	0	0	0	0	0	0	0	0	0	0	0	0	0	0	0	0	0	0	0	0
AmmoniumSulfate	0	0	0	0	0	0	0	0	0	0	0	0	0	0	0	0	0	0	0	0	0	0	0	0	0	0	0	0	0	0	0	0	0	0	0	0	0	0	0	0	0	0	0	0	0	0	0	0	0
AmmoniumAcetate	0	0	0	0	0	0	0	0	0	0	0	0	0	0	0	0	0	0	0	0	0	0	0	0	0	0	0	0	0	0	0	0	0	0	0	0	0	0	0	0	0	0	0	0	0	0	0	0	0
Cellulase	0	0	0	0	0	0	0	0	0	0	0	0	0	0	0	0	0	0	0	0	0	0	0	0	0	0	0	0	0	0	0	0	0	0	0	0	0	0	0	0	0	0	0	0	0	0	0	0	0
Ash	0	0	0	0	0	0	0	0	22.0226	0	0	0	0	0	0	100	0	0	0	0	0	0	0	0	0	0	0	0	0	0	0	0	0	0	0	0	0	0	1.50471	0	0	0	0	0	0	0	0	0	0
Starch	0	0	0	0	0	0	0	0	0	0	0	0	0	0	0	0	0	0	0	0	0	0	0	0	0	0	0	0	0	0	0	0	0	0	0	0	0	0	0	0	0	0	0	0	0	0	0	0	0
Fiber	0	0	0	0	0	0	0	0	0	0	0	0	0	0	0	0	0	0	0	0	0	0	0	0	0	0	0	0	0	0	0	0	0	0	0	0	0	0	0	0	0	0	0	0	0	0	0	0	0
SolubleProtein	0	0	0	0	0	0	0	0	0	0	0	0	0	0	0	0	0	0	0	0	0	0	0	0	0	0	0	0	0	0	0	0	0	0	0	0	0	0	0	0	0	0	0	0	0	0	0	0	0
InsolubleProtein	0	0	0	0	0	0	0	0	0	0	0	0	0	0	0	0	0	0	0	0	0	0	0	0	0	0	0	0	0	0	0	0	0	0	0	0	0	0	0	0	0	0	0	0	0	0	0	0	0
TriOlein	0	0	0	0	0	0	0	0	0	0	0	0	0	0	0	0	0	0	0	0	0	0	0	0	0	0	0	0	0	0	0	0	0	0	0	0	0	0	0	0	0	0	0	0	0	0	0	0	0
Yeast	0	0	0	0	0	0	0	0	0	0	0	0	0	0	0	0	0	0	0	0	0	0	0	0	0	0	0	0	0	0	0	0	0	0	0	0	0	0	0	0	0	0	0	0	0	0	0	0	0
Octane	0	0	0	0	0	0	0	0	0	0	0	0	0	0	0	0	0	0	0	0	0	0	0	0	0	0	0	0	0	0	0	0	0	0	0	0	0	0	0	0	0	0	0	0	0	0	0	0	0
NaOCl	0	0	0	0	0	0	0	0	0	0	0	0	0	0	0	0	0	0	0	0	0	0	0	12.5	0	0	0	0	0	0	0	0	0	0	0	0	0	0	0	0	0	0	0	0	0	0	0	0	0
Bisulfite	0	0	0	0	0	0	0	0	0	0	0	0	0	38	0	0	0	0	0	0	0	0	0	0	0	0	0	0	0	0	0	0	0	0	0	0	0	0	0	0	0	0	0	0	0	0	0	0	0
Polymer	0	0	0	0	0	0	0	0	0	0	0	0	0	0	0	0	0	0	0	0	0	0	0	0	0	0	0	0	0	0	0	0	0	0	0	0	0	0	0	0	0	0	0	0	0	0	0	0	0
	cooling_tower_blowdown	cooling_tower_chemicals	cooling_tower_evaporation	cooling_tower_makeup_water	recirculated_chilled_water
Source	CT801	-	CT801	-	-
Sink	-	CT801	-	CT801	CWP802
Phase	liquid	liquid	gas	liquid	liquid
T (K)	307.888	301.15	307.888	301.15	296.199
flow (kg/hr)	2015.15	7.30567e-81	20151.5	22166.6	581717
Composition [%]:
Water	100	0	100	100	100
	recirculated_chilled_water
Source	-
Sink	CWP803
Phase	liquid
T (K)	298.15
flow (kg/hr)	0
Composition [%]:
Propylene	0
[truncated: 53 more columns]

## Sheet: Utilities
	Unit operation	Duty (kJ/hr)	Flow (kmol/hr)	Cost (USD/hr)
U502	An MBR	0	0	0
CWP803	Chilled water package	0	0	0
CWP803	Chilled water package	0	0	0
D401_H0	Heat exchanger	0	0	0
H302	Heat exchanger	0	0	0
chilled_water	Unit operation	Duty (kJ/hr)	Flow (kmol/hr)	Cost (USD/hr)
R302	Batch co fermentation	-1.87939e+07	15782.8	0
CWP802	Chilled water package	3.93942e+07	-32290.2	0
H301	Heat exchanger	-3.25593e+06	2157.94	0
H420	Heat exchanger	-200603	132.954	0
HXN1001	Heat exchanger network	2.5857e+06	-1712.38	0
K301	Isothermal compressor	-1.61166e+07	13534.4	0
U503	Polishing filter	-3.61283e+06	2394.48	0
low_pressure_steam	Unit operation	Duty (kJ/hr)	Flow (kmol/hr)	Cost (USD/hr)
BT701	Boiler turbogenerator	-8.14302e+07	-2685.4	0
H201	Heat exchanger	1.84236e+07	607.57	0
H202	Heat exchanger	1.38686e+07	457.357	0
M304_H	Heat exchanger	2.04327e+06	67.3827	0
H401	Heat exchanger	2.01536e+07	664.622	0
HXN1001	Heat exchanger network	-4.95916e+06	-163.543	0
U501	Internal circulation rx	608429	20.0647	0
U501	Internal circulation rx	608429	20.0647	0
F301	Multi-effect evaporator	3.12752e+07	1031.39	0
R303	Seed train	16709.1	0.551031	0
cooling_water	Unit operation	Duty (kJ/hr)	Flow (kmol/hr)	Cost (USD/hr)
BT701	Boiler turbogenerator	-4.44184e+07	65546.6	0
CWP802	Chilled water package	-3.93942e+07	58132.5	0
CT801	Cooling tower	7.58016e+07	-111858	0
HXN1001	Heat exchanger network	1.87755e+06	-2770.63	0
F301	Multi-effect evaporator	-3.8285e+07	56495.8	0
chilled_brine	Unit operation	Duty (kJ/hr)	Flow (kmol/hr)	Cost (USD/hr)
C401	Crystallizer	-2.9936e+07	28144	0
Electricity	Unit Operation	Rate (kW)	Cost (USD/hr)
ADP902	Air distribution package	154.309	10.8016
U502	An MBR	30.8207	2.15745
R302	Batch co fermentation	496.38	34.7466
U504	Belt thickener	4.1	0.287
BT701	Boiler turbogenerator	-68916	-4824.12
CWP802	Chilled water package	1705.12	119.358
C201	Clarifier	0.208467	0.0145927
T607_P	Conveying belt	0.0315774	0.00221042
U202	Conveying belt	0.992868	0.0695007
CT801	Cooling tower	3.31882e-83	2.32317e-84
U201	Crushing mill	862.211	60.3548
F402	Drum dryer	235.133	16.4593
FWT903	Fire water tank	129.991	9.09939
U501	Internal circulation rx	15.3755	1.07628
K301	Isothermal compressor	5596.03	391.722
M401	Liquids mixing tank	119.929	8.39502
M402	Liquids mixing tank	121.832	8.52822
T203	Mix tank	11.8575	0.830022
T204	Mix tank	0.000725831	5.08081e-05
T205	Mix tank	1.18647	0.0830528
T206	Mix tank	2.23907	0.156735
M304	Mix tank	13.1313	0.91919
F301	Multi-effect evaporator	5.71897	0.400328
U503	Polishing filter	16.1819	1.13273
P201	Pump	4.58096	0.320667
P202	Pump	4.58329	0.32083
P203	Pump	4.07219	0.285053
F301_P	Pump	1.02873	0.0720114
T601_P	Pump	0.00694593	0.000486215
T609_P	Pump	0.0877609	0.00614327
F401_P0	Pump	5.22657	0.36586
F403_P0	Pump	4.92376	0.344663
T620_P	Pump	0.181815	0.0127271
U506	Reverse osmosis	448.263	31.3784
C202	Rotary vacuum filter	199.301	13.9511
T301	Seed hold tank	2.67724	0.187407
R303	Seed train	37.207	2.60449
C501	Sludge centrifuge	27.9964	1.95975
S401	Solids centrifuge	170.822	11.9575
S402	Solids centrifuge	154.371	10.8059
C401	Crystallizer	9.25396	0.647777
Natural gas	Unit operation	Flow (kg/hr)	Cost (USD/hr)
F402	Drum dryer	193.78	42.2441
Ash disposal	Unit operation	Flow (kg/hr)	Cost (USD/hr)
BT701	Boiler turbogenerator	3926.37	124.858
Reverse osmosis water	Unit operation	Flow (kg/hr)	Cost (USD/hr)
PWC904	Process water center	6205.02	3.47481

## Sheet: Design requirements
Acetylacetone storage tank		Units	T608
Design	Residence time	hr	672
	Total volume	m^3	0
Air distribution package		Units	ADP902
Design	Flow rate	kg/hr	114961
Purchase cost	Plant air compressor	USD	37445
	Instrument air dryer	USD	21174.3
	Plant air reciever	USD	22585.9
An MBR		Units	U502
Design	Total air flow [CFM]		0
	Blower capacity [CFM]		0
	Blowers		0
	Treatment train		2
	Cassette per train		16
	Module per cassette		44
	Total membrane modules		1408
	Wall concrete [ft3]		10102.2
	Slab concrete [ft3]		16593.9
	Excavation [ft3]		300304
	GAC [kg]		0
	Membrane [m3]		20.8102
	Pipe stainless steel [kg]		123530
	Pump stainless steel [kg]		13412.5
	Pump chemical storage HDPE [m3]		0.0153334
	Degassing membrane		6
	Total volume [ft3]		61081.8
Purchase cost	Reactor excavation	USD	0
	Wall concrete	USD	243200
	Slab concrete	USD	215106
	Membrane	USD	1792.06
	GAC	USD	0
	Pumps	USD	291179
	Pump building	USD	0
	Pump excavation	USD	0
	Air pipes	USD	0
	Blowers	USD	0
	Blower building	USD	0
	Degassing membrane	USD	60000
Batch co fermentation		Units	R302
Design	Reactor volume	m3	3623.85
	Batch time	hr	317.275
	Loading time	hr	15.1083
	Number of reactors		21
	Recirculation flow rate	m3/hr	5.7109
	Reactor duty	kJ/hr	-1.87939e+07
	Cleaning and unloading time	hr	3
	Working volume fraction		0.5
Purchase cost	Heat exchangers (x21)	USD	541891
	Reactors (x21)	USD	2.01871e+07
	Agitators (x21)	USD	1.25571e+06
	Cleaning in place	USD	477423
	Recirculation pumps (x21)	USD	143617
Belt thickener		Units	U504
Design	Number of thickeners		1
Boiler turbogenerator		Units	BT701
Design	Work	kW	69917.8
	Flow rate	kg/hr	174403
	Ash disposal	kg/hr	3926.37
Purchase cost	Baghouse bags	USD	462548
	Boiler	USD	2.60758e+07
	Deaerator	USD	280606
	Amine addition pkg	USD	36800.8
	Hot process water softener system	USD	71761.6
	Turbogenerator	USD	1.41802e+07
CIP Package		Units	CIP901
Design	Flow rate	kg/hr	173.879
Purchase cost	CIP Package	USD	900953
CSL storage tank		Units	T601
Design	Residence time	hr	672
	Total volume	m^3	58.3723
Purchase cost	Tank	USD	85868.3
Chilled water package		Units	CWP802	CWP803
Design	Duty	kJ/hr	-3.93942e+07	0
Purchase cost	Chilled water package	USD	1.14841e+06	0
Clarifier		Units	C201
Design	Settling area	ft^2	416.934
	Material		Steel
Purchase cost	Clarifier	USD	134989
Conveying belt		Units	T607_P	U202
Design	Flow rate	ft^3/hr	38.2971	1268.39
Purchase cost	Conveying belt	USD	3480.62	13161
Cooling tower		Units	CT801
Design	Flow rate	kmol/hr	7.30567e-81
Purchase cost	Cooling tower	USD	1.15627e-54
	Cooling water pump	USD	5.72912e-64
Crushing mill		Units	U201
Design	Flow rate	kg/hr	143702
Purchase cost	Crushing mill	USD	1.01235e+06
Crystallizer		Units	C401
Design	Crystallizer volume	m3	275.662
	Batch time	hr	11.25
	Loading time	hr	2.25
	Number of crystallizers		5
	Cleaning and unloading time	hr	1
	Working volume fraction		0.9
Purchase cost	Crystallizer (x5)	USD	4.55045e+06
DAP storage tank		Units	T609
Design	Residence time	hr	672
	Total volume	m^3	737.527
Purchase cost	Tank	USD	210492
Drum dryer		Units	F402
Design	Evaporation	kg/hr	3070.26
	Volume		153.513
	Diameter	m	1.98475
	Length		49.6186
	Peripheral drum area	m2	309.385
Purchase cost	Drum dryer	USD	594647
Fire water tank		Units	FWT903
Design	Flow rate	kg/hr	11496.1
Purchase cost	Pump	USD	22560.6
	Tank	USD	1.16964e+06
Heat exchanger network		Units	HXN1001
Purchase cost	Heat exchangers	USD	49443.6
Internal circulation rx		Units	U501
Design	HRT	hr	14.9304
	Residence time		14.9304
	SRT	hr	15.2653
	Total volume		3301.17
	Total liquid volume		2640.94
Purchase cost	Tank (x2)	USD	1.36588e+06
	Heat exchanger - Double pipe (x2)	USD	9754.54
	Effluent pump - Pump (x2)	USD	12874.2
	Effluent pump - Motor (x2)	USD	1336.42
	Sludge pump - Pump (x2)	USD	9357.4
	Sludge pump - Motor (x2)	USD	304.779
Isothermal compressor		Units	K301
Design	Type		Centrifugal
	Compressors in parallel		1
	Driver		Electric motor
	Ideal power	kW	2686.09
	Ideal duty	kJ/hr	-9.66993e+06
	Driver efficiency		0.8
Purchase cost	Compressor(s)	USD	2.80226e+06
Liquids mixing tank		Units	M401	M402
Design	Volume	m^3	119.929	121.832
	Power	hp	160.825	163.376
	Vessel type		Vertical	Vertical
	Length	ft	5.34496	5.37308
	Diameter	ft	5.34496	5.37308
	Weight	lb	1759.16	1777.72
	Wall thickness	in	0.3125	0.3125
Purchase cost	Vertical pressure vessel	USD	19048.6	19154.1
	Platform and ladders	USD	4962.21	5000.02
	Turbine agitator (x3)	USD	102939	103817
Mix tank		Units	M304	T203	T204	T205	T206
Design	Residence time	hr	1	1	0.1	0.1	0.1
	Total volume	m^3	133.313	120.38	0.00736884	12.0454	22.7317
Purchase cost	Tank (x5)	USD	391464	371044
Multi-effect evaporator		Units	F301	F401	F403
Design	Area	m^2	1220.23
	Volume	m^3	141.711
Purchase cost	Evaporators (x5)	USD	121127
	Condenser - Floating head	USD	105119
	Vacuum system - Liquid-ring pump, one stage water seal	USD	21846.3
Polishing filter		Units	U503
Design	Volume [ft3]		27164.7
	Wall concrete [ft3]		19047.9
	Slab concrete [ft3]		16300.1
	Excavation [ft3]		28185
	Packing LDPE [m3]		1358.23
	Packing HDPE [m3]		1358.23
	Degassing membrane		0
Purchase cost	Filter tank excavation	USD	0
	Wall concrete	USD	458561
	Slab concrete	USD	211297
	Packing LDPE	USD	264856
	Packing HDPE	USD	264856
	Pumps	USD	283248
	Pump building	USD	0
	Pump excavation	USD	0
	Degassing membrane	USD	0
	Heat exchanger - Floating head	USD	39130.5
Process water center		Units	PWC904
Design	Process water flow rate	kg/hr	0
	Makeup water flow rate	kg/hr	0
Purchase cost	Tank	USD	0
	Process water pump	USD	0
	Makeup water pump	USD	0
Reverse osmosis		Units	U506
Design	Volumetric flow	m3/hr	172.971
Purchase cost	Evaporator	USD	3.02402e+06
	Reactor	USD	1.03339e+06
Rotary vacuum filter		Units	C202
Design	Area	ft^2	901.797
	Individual area	ft^2	450.898
Purchase cost	Vessels (x2.0)	USD	702912
	Vacuum system - Liquid-ring pump, oil seal (x2.0)	USD	80709.2
Seed hold tank		Units	T301
Design	Flow rate	kg/hr	5954.82
Purchase cost	Pump	USD	1957.08
	Agitator	USD	14206
	Tank	USD	133714
Seed train		Units	R303
Design	Flow rate	kg/hr	5954.82
	Seed fermenter size	kg	1.78148e+06
Purchase cost	Pumps	USD	5799.63
	Stage #5 agitators	USD	52727
	Stage #5 fermenters	USD	1.47748e+06
	Stage #4 agitators	USD	31881.5
	Stage #4 fermenters	USD	440741
	Stage #3 fermenters	USD	197332
	Stage #2 fermenters	USD	145995
	Stage #1 fermenters	USD	94408.6
	Heat exchangers	USD	719.253
Sludge centrifuge		Units	C501
Design	Solids loading		0.200397
	Number of centrifuges		1
	Flow rate		19.049
Purchase cost	Centrifuges	USD	32634.2
	Effluent pump - Pump	USD	4602.88
	Effluent pump - Motor	USD	431.707
	Sludge pump - Pump	USD	4698.33
	Sludge pump - Motor	USD	83.5818
Sodium acetate storage tank		Units	T607
Design	Residence time	hr	672
	Total volume	m^3	728.746
Purchase cost	Tank	USD	208881
SodiumHydroxide storage tank		Units	T610
Design	Residence time	hr	672
	Total volume	m^3	0
Solids centrifuge		Units	S401	S402
Design	Solids loading	ton/hr	6.24357	3.8811
	Number of centrifuges		1	1
	Flow rate	m3/hr	122.016	110.265
Purchase cost	Centrifuges	USD	182156	143617
Storage tank		Units	T202
Design	Residence time	hr	4
	Total volume	m^3	378.396
Purchase cost	Tank	USD	72296.1
TALStorageTank		Units	T620
Design	Residence time	hr	168
	Total volume	m^3	424.428
Purchase cost	Tank	USD	369726
Vibrating screen		Units	S201
Design	Area	ft^2	90.405
Purchase cost	Vibrating screen	USD	65225.8

## Sheet: Reactions
U502-An MBR	Stoichiometry (by mol)	Reactant	Conversion [%]
0	AceticAcid -> 2.58 WWTsludge	AceticAcid	5
1	Glucose -> 7.75 WWTsludge	Glucose	5
2	CitricAcid -> 8.27 WWTsludge	CitricAcid	5
3	GlucoseOligomer -> 6.98 WWTsludge	GlucoseOligomer	5
4	Extract -> 7.75 WWTsludge	Extract	5
5	Xylose -> 6.46 WWTsludge	Xylose	5
6	XyloseOligomer -> 5.69 WWTsludge	XyloseOligomer	5
7	Sucrose -> 14.7 WWTsludge	Sucrose	5
8	Cellobiose -> 14.7 WWTsludge	Cellobiose	5
9	Mannose -> 7.75 WWTsludge	Mannose	5
10	MannoseOligomer -> 6.98 WWTsludge	MannoseOligomer	5
11	Galactose -> 7.75 WWTsludge	Galactose	5
12	GalactoseOligomer -> 6.98 WWTsludge	GalactoseOligomer	5
13	Arabinose -> 6.46 WWTsludge	Arabinose	5
14	ArabinoseOligomer -> 5.69 WWTsludge	ArabinoseOligomer	5
15	SolubleLignin -> 6.55 WWTsludge	SolubleLignin	5
16	Furfural -> 4.13 WWTsludge	Furfural	5
17	Ethanol -> 1.98 WWTsludge	Ethanol	5
18	Acetone -> 2.5 WWTsludge	Acetone	5
19	IPA -> 2.59 WWTsludge	IPA	5
20	Hexanol -> 4.4 WWTsludge	Hexanol	5
21	THF -> 3.1 WWTsludge	THF	5
22	HMF -> 5.43 WWTsludge	HMF	5
23	TAL -> 5.43 WWTsludge	TAL	5
24	Pyrone -> 4.31 WWTsludge	Pyrone	5
25	DHL -> 4.91 WWTsludge	DHL	5
26	SorbicAcid -> 4.83 WWTsludge	SorbicAcid	5
27	PSA -> 4.83 WWTsludge	PSA	5
28	PolyPSA -> 24.1 WWTsludge	PolyPSA	5
29	ButylSorbate -> 7.24 WWTsludge	ButylSorbate	5
30	HMTHP -> 5.6 WWTsludge	HMTHP	5
31	HMDHP -> 5.51 WWTsludge	HMDHP	5
32	PD -> 4.31 WWTsludge	PD	5
33	VitaminA -> 12.3 WWTsludge	VitaminA	5
34	VitaminD2 -> 17.1 WWTsludge	VitaminD2	5
35	Xylitol -> 6.55 WWTsludge	Xylitol	5
36	Ethyl_5_hydroxyhexanoate -> 6.89 WWTsludge	Ethyl_5_hydroxyhexanoate	5
37	Ethyl_3_5_dihydroxyhexanoate -> 7.58 WWTsludge	Ethyl_3_5_dihydroxyhexanoate	5
38	Octanol -> 5.6 WWTsludge	Octanol	5
39	Octylhexanoate -> 9.83 WWTsludge	Octylhexanoate	5
40	Octyl_5_hydroxyhexanoate -> 10.5 WWTsludge	Octyl_5_hydroxyhexanoate	5
41	Octyl_3_5_dihydroxyhexanoate -> 11.2 WWTsludge	Octyl_3_5_dihydroxyhexanoate	5
42	Pentenone -> 3.62 WWTsludge	Pentenone	5
43	Alanine -> 3.83 WWTsludge	Alanine	5
44	CSL -> 1.6 WWTsludge	CSL	5
45	Methanol -> 1.38 WWTsludge	Methanol	5
46	Denaturant -> 4.31 WWTsludge	Denaturant	5
47	MethylLactate -> 4.48 WWTsludge	MethylLactate	5
48	FermMicrobeXyl -> 1.02 WWTsludge	FermMicrobeXyl	5
49	AmmoniumAcetate -> 3.32 WWTsludge	AmmoniumAcetate	5
50	Cellulase -> 1.03 WWTsludge	Cellulase	5
51	Starch -> 6.98 WWTsludge	Starch	5
52	SolubleProtein -> 6.98 WWTsludge	SolubleProtein	5
53	TriOlein -> 38.1 WWTsludge	TriOlein	5
54	Octane -> 4.92 WWTsludge	Octane	5
U502-An MBR	Stoichiometry (by mol)	Reactant	Conversion [%]
0	AceticAcid -> CH4 + CO2	AceticAcid	86
1	Glucose -> 3 CH4 + 3 CO2	Glucose	86
2	0.5 H2O + CitricAcid -> 2.25 CH4 + 3.75 CO2	CitricAcid	86
3	H2O + GlucoseOligomer -> 3 CH4 + 3 CO2	GlucoseOligomer	86
4	Extract -> 3 CH4 + 3 CO2	Extract	86
5	Xylose -> 2.5 CH4 + 2.5 CO2	Xylose	86
6	H2O + XyloseOligomer -> 2.5 CH4 + 2.5 CO2	XyloseOligomer	86
7	H2O + Sucrose -> 6 CH4 + 6 CO2	Sucrose	86
8	H2O + Cellobiose -> 6 CH4 + 6 CO2	Cellobiose	86
9	Mannose -> 3 CH4 + 3 CO2	Mannose	86
10	H2O + MannoseOligomer -> 3 CH4 + 3 CO2	MannoseOligomer	86
11	Galactose -> 3 CH4 + 3 CO2	Galactose	86
12	H2O + GalactoseOligomer -> 3 CH4 + 3 CO2	GalactoseOligomer	86
13	Arabinose -> 2.5 CH4 + 2.5 CO2	Arabinose	86
14	H2O + ArabinoseOligomer -> 2.5 CH4 + 2.5 CO2	ArabinoseOligomer	86
15	4.5 H2O + SolubleLignin -> 4.25 CH4 + 3.75 CO2	SolubleLignin	86
16	3 H2O + Furfural -> 2.5 CH4 + 2.5 CO2	Furfural	86
17	Ethanol -> 1.5 CH4 + 0.5 CO2	Ethanol	86
18	H2O + Acetone -> 2 CH4 + CO2	Acetone	86
19	0.5 H2O + IPA -> 2.25 CH4 + 0.75 CO2	IPA	86
20	2 H2O + Hexanol -> 4.5 CH4 + 1.5 CO2	Hexanol	86
21	1.5 H2O + THF -> 2.75 CH4 + 1.25 CO2	THF	86
22	3 H2O + HMF -> 3 CH4 + 3 CO2	HMF	86
23	3 H2O + TAL -> 3 CH4 + 3 CO2	TAL	86
24	2 H2O + Pyrone -> 3 CH4 + 2 CO2	Pyrone	86
25	2.5 H2O + DHL -> 3.75 CH4 + 2.25 CO2	DHL	86
26	3 H2O + SorbicAcid -> 3.5 CH4 + 2.5 CO2	SorbicAcid	86
27	3 H2O + PSA -> 3.5 CH4 + 2.5 CO2	PSA	86
28	15 H2O + PolyPSA -> 17.5 CH4 + 12.5 CO2	PolyPSA	86
29	5 H2O + ButylSorbate -> 6.5 CH4 + 3.5 CO2	ButylSorbate	86
30	2 H2O + HMTHP -> 3.5 CH4 + 2.5 CO2	HMTHP	86
31	2.5 H2O + HMDHP -> 3.25 CH4 + 2.75 CO2	HMDHP	86
32	2 H2O + PD -> 3 CH4 + 2 CO2	PD	86
33	12 H2O + VitaminA -> 13.5 CH4 + 6.5 CO2	VitaminA	86
34	16.5 H2O + VitaminD2 -> 19.2 CH4 + 8.75 CO2	VitaminD2	86
35	Xylitol -> 0.5 H2O + 2.75 CH4 + 2.25 CO2	Xylitol	86
36	2.5 H2O + Ethyl_5_hydroxyhexanoate -> 5.25 CH4 + 2.75 CO2	Ethyl_5_hydroxyhexanoate	86
37	2 H2O + Ethyl_3_5_dihydroxyhexanoate -> 5 CH4 + 3 CO2	Ethyl_3_5_dihydroxyhexanoate	86
38	3 H2O + Octanol -> 6 CH4 + 2 CO2	Octanol	86
39	6 H2O + Octylhexanoate -> 10 CH4 + 4 CO2	Octylhexanoate	86
40	5.5 H2O + Octyl_5_hydroxyhexanoate -> 9.75 CH4 + 4.25 CO2	Octyl_5_hydroxyhexanoate	86
41	5 H2O + Octyl_3_5_dihydroxyhexanoate -> 9.5 CH4 + 4.5 CO2	Octyl_3_5_dihydroxyhexanoate	86
42	2.5 H2O + Pentenone -> 3.25 CH4 + 1.75 CO2	Pentenone	86
43	H2O + Alanine -> 1.5 CH4 + 1.5 CO2 + NH3	Alanine	86
44	CSL -> 0.332 H2O + 0.502 CH4 + 0.498 CO2 + 0.0725 NH3 + 0.00175 H2S	CSL	86
45	Methanol -> 0.5 H2O + 0.75 CH4 + 0.25 CO2	Methanol	86
46	3 H2O + Denaturant -> 5.5 CH4 + 1.5 CO2	Denaturant	86
47	0.5 H2O + MethylLactate -> 2.25 CH4 + 1.75 CO2	MethylLactate	86
48	0.38 H2O + FermMicrobeXyl -> 0.555 CH4 + 0.445 CO2 + 0.12 NH3	FermMicrobeXyl	86
49	AmmoniumAcetate -> CH4 + CO2 + NH3	AmmoniumAcetate	86
50	0.578 H2O + Cellulase -> 0.501 CH4 + 0.499 CO2 + 0.24 NH3 + 0.01 H2S	Cellulase	86
51	H2O + Starch -> 3 CH4 + 3 CO2	Starch	86
52	H2O + SolubleProtein -> 3 CH4 + 3 CO2	SolubleProtein	86
53	28 H2O + TriOlein -> 40 CH4 + 17 CO2	TriOlein	86
54	3.5 H2O + Octane -> 6.25 CH4 + 1.75 CO2	Octane	86
U402-Background unit for decarboxylation	Stoichiometry (by mol)	Reactant	Conversion [%]
0	H2O + TAL -> CO2 + PD	TAL	20.87
R302-Batch co fermentation	Stoichiometry (by mol)	Reactant	Conversion [%]
0	H2O + SodiumAcetate -> NaOH + AceticAcid	SodiumAcetate	99.99
R302-Batch co fermentation	Stoichiometry (by mol)	Reactant	Conversion [%]
0	H2O + Sucrose -> 2 Glucose	Sucrose	99.99
R302-Batch co fermentation	Stoichiometry (by mol)	Reactant	Conversion [%]
0	6 O2 + Glucose -> 6 H2O + 6 CO2	Glucose	99
1	5 O2 + Xylose -> 5 H2O + 5 CO2	Xylose	99
2	2 O2 + AceticAcid -> 2 H2O + 2 CO2	AceticAcid	99
R302-Batch co fermentation	Stoichiometry (by mol)	Reactant	Conversion [%]
0	Glucose -> 2 CO2 + 0.667 TAL	Glucose	40.48
1	O2 + Glucose -> H2O + CitricAcid	Glucose	8.856
2	Glucose -> 6 FermMicrobe	Glucose	33.9
3	Xylose -> 1.33 CO2 + 0.556 TAL	Xylose	40.48
4	Xylose -> H2O + 0.833 CitricAcid	Xylose	8.856
5	Xylose -> 5 FermMicrobe	Xylose	33.9
6	AceticAcid -> 3 H2O + 0.333 TAL	AceticAcid	40.48
BT701-Boiler turbogenerator	Stoichiometry (by mol)	Reactant	Conversion [%]
0	0.5 O2 + H2 -> H2O	H2	100
1	2 O2 + CH4 -> 2 H2O + CO2	CH4	100
2	0.5 O2 + CarbonMonoxide -> CO2	CarbonMonoxide	100
3	0.75 O2 + NH3 -> 1.5 H2O + 0.5 N2	NH3	100
4	NitricOxide -> 0.5 O2 + 0.5 N2	NitricOxide	100
5	NO2 -> O2 + 0.5 N2	NO2	100
6	1.5 O2 + H2S -> H2O + SO2	H2S	100
7	H2SO4 -> H2O + 0.5 O2 + SO2	H2SO4	100
8	HCl -> H2O + 0.5 O2 + SO2	HCl	100
9	HNO3 -> 0.5 H2O + 1.25 O2 + 0.5 N2	HNO3	100
10	NaOH -> 0.5 H2O + 0.25 O2 + 23 Ash	NaOH	100
11	KOH -> 0.5 H2O + 0.25 O2 + 39.1 Ash	KOH	100
12	0.5 H2O + KCl -> 0.25 O2 + HCl + 39.1 Ash	KCl	100
13	0.75 O2 + AmmoniumHydroxide -> 2.5 H2O + 0.5 N2	AmmoniumHydroxide	100
14	CalciumDihydroxide -> H2O + 0.5 O2 + 40.1 Ash	CalciumDihydroxide	100
15	NaNO3 -> 1.5 O2 + 0.5 N2 + 23 Ash	NaNO3	100
16	Na2SO4 -> O2 + SO2 + 46 Ash	Na2SO4	100
17	2 O2 + AceticAcid -> 2 H2O + 2 CO2	AceticAcid	100
18	1.75 O2 + SodiumAcetate -> 1.5 H2O + 2 CO2 + 23 Ash	SodiumAcetate	100
19	3.75 O2 + SodiumCitrate -> 2.5 H2O + 6 CO2 + 69 Ash	SodiumCitrate	100
20	6 O2 + Glucose -> 6 H2O + 6 CO2	Glucose	100
21	4.5 O2 + CitricAcid -> 4 H2O + 6 CO2	CitricAcid	100
22	6 O2 + GlucoseOligomer -> 5 H2O + 6 CO2	GlucoseOligomer	100
23	6 O2 + Extract -> 6 H2O + 6 CO2	Extract	100
24	5 O2 + Xylose -> 5 H2O + 5 CO2	Xylose	100
25	5 O2 + XyloseOligomer -> 4 H2O + 5 CO2	XyloseOligomer	100
26	12 O2 + Sucrose -> 11 H2O + 12 CO2	Sucrose	100
27	12 O2 + Cellobiose -> 11 H2O + 12 CO2	Cellobiose	100
28	6 O2 + Mannose -> 6 H2O + 6 CO2	Mannose	100
29	6 O2 + MannoseOligomer -> 5 H2O + 6 CO2	MannoseOligomer	100
30	6 O2 + Galactose -> 6 H2O + 6 CO2	Galactose	100
31	6 O2 + GalactoseOligomer -> 5 H2O + 6 CO2	GalactoseOligomer	100
32	5 O2 + Arabinose -> 5 H2O + 5 CO2	Arabinose	100
33	5 O2 + ArabinoseOligomer -> 4 H2O + 5 CO2	ArabinoseOligomer	100
34	8.5 O2 + SolubleLignin -> 4 H2O + 8 CO2	SolubleLignin	100
35	1.24 O2 + Protein -> 0.785 H2O + 0.145 N2 + CO2 + 0.007 SO2	Protein	100
36	1.2 O2 + Enzyme -> 0.795 H2O + 0.12 N2 + CO2 + 0.01 SO2	Enzyme	100
37	1.2 O2 + FermMicrobe -> 0.91 H2O + 0.06 N2 + CO2	FermMicrobe	100
38	1.22 O2 + WWTsludge -> 0.82 H2O + 0.115 N2 + CO2 + 0.0035 SO2	WWTsludge	100
39	5 O2 + Furfural -> 2 H2O + 5 CO2	Furfural	100
40	3 O2 + Ethanol -> 3 H2O + 2 CO2	Ethanol	100
41	4 O2 + Acetone -> 3 H2O + 3 CO2	Acetone	100
42	4.5 O2 + IPA -> 4 H2O + 3 CO2	IPA	100
43	9 O2 + Hexanol -> 7 H2O + 6 CO2	Hexanol	100
44	5.5 O2 + THF -> 4 H2O + 4 CO2	THF	100
45	6 O2 + HMF -> 3 H2O + 6 CO2	HMF	100
46	6.75 O2 + PotassiumSorbate -> 3.5 H2O + 6 CO2 + 39.1 Ash	PotassiumSorbate	100
47	6 O2 + TAL -> 3 H2O + 6 CO2	TAL	100
48	6 O2 + Pyrone -> 4 H2O + 5 CO2	Pyrone	100
49	7.5 O2 + DHL -> 5 H2O + 6 CO2	DHL	100
50	7 O2 + SorbicAcid -> 4 H2O + 6 CO2	SorbicAcid	100
51	7 O2 + PSA -> 4 H2O + 6 CO2	PSA	100
52	35 O2 + PolyPSA -> 20 H2O + 30 CO2	PolyPSA	100
53	13 O2 + ButylSorbate -> 8 H2O + 10 CO2	ButylSorbate	100
54	7 O2 + HMTHP -> 5 H2O + 6 CO2	HMTHP	100
55	6.5 O2 + HMDHP -> 4 H2O + 6 CO2	HMDHP	100
56	6 O2 + PD -> 4 H2O + 5 CO2	PD	100
57	27 O2 + VitaminA -> 15 H2O + 20 CO2	VitaminA	100
58	38.5 O2 + VitaminD2 -> 22 H2O + 28 CO2	VitaminD2	100
59	5.5 O2 + Xylitol -> 6 H2O + 5 CO2	Xylitol	100
60	10.5 O2 + Ethyl_5_hydroxyhexanoate -> 8 H2O + 8 CO2	Ethyl_5_hydroxyhexanoate	100
61	10 O2 + Ethyl_3_5_dihydroxyhexanoate -> 8 H2O + 8 CO2	Ethyl_3_5_dihydroxyhexanoate	100
62	12 O2 + Octanol -> 9 H2O + 8 CO2	Octanol	100
63	20 O2 + Octylhexanoate -> 14 H2O + 14 CO2	Octylhexanoate	100
64	19.5 O2 + Octyl_5_hydroxyhexanoate -> 14 H2O + 14 CO2	Octyl_5_hydroxyhexanoate	100
65	19 O2 + Octyl_3_5_dihydroxyhexanoate -> 14 H2O + 14 CO2	Octyl_3_5_dihydroxyhexanoate	100
66	6.5 O2 + Pentenone -> 4 H2O + 5 CO2	Pentenone	100
67	6 O2 + Glucan -> 5 H2O + 6 CO2	Glucan	100
68	6 O2 + Mannan -> 5 H2O + 6 CO2	Mannan	100
69	6 O2 + Galactan -> 5 H2O + 6 CO2	Galactan	100
70	5 O2 + Xylan -> 4 H2O + 5 CO2	Xylan	100
71	5 O2 + Arabinan -> 4 H2O + 5 CO2	Arabinan	100
72	3.75 O2 + Alanine -> 3.5 H2O + 0.5 N2 + 3 CO2	Alanine	100
73	SodiumPhosphate -> 0.75 O2 + 0.25 P4O10 + 69 Ash	SodiumPhosphate	100
74	CaSO4 -> O2 + SO2 + 40.1 Ash	CaSO4	100
75	5 O2 + Tar -> 5 H2O + 5 CO2	Tar	100
76	1.06 O2 + CSL -> 1.45 H2O + 0.0362 N2 + CO2 + 0.00175 SO2	CSL	100
77	1.5 O2 + BoilerChems -> 4.5 H2O + N2 + 0.25 P4O10	BoilerChems	100
78	1.5 O2 + Methanol -> 2 H2O + CO2	Methanol	100
79	11 O2 + Denaturant -> 8 H2O + 7 CO2	Denaturant	100
80	1.2 O2 + DenaturedEnzyme -> 0.795 H2O + 0.12 N2 + CO2 + 0.01 SO2	DenaturedEnzyme	100
81	4.5 O2 + MethylLactate -> 4 H2O + 4 CO2	MethylLactate	100
82	1.2 O2 + FermMicrobeXyl -> 0.91 H2O + 0.06 N2 + CO2	FermMicrobeXyl	100
83	H3PO4 -> 1.5 H2O + 0.25 P4O10	H3PO4	100
84	6 O2 + Cellulose -> 5 H2O + 6 CO2	Cellulose	100
85	5 O2 + Hemicellulose -> 4 H2O + 5 CO2	Hemicellulose	100
86	CaO -> 0.5 O2 + 40.1 Ash	CaO	100
87	8.5 O2 + Lignin -> 4 H2O + 8 CO2	Lignin	100
88	2 O2 + Acetate -> 2 H2O + 2 CO2	Acetate	100
89	O2 + AmmoniumSulfate -> 4 H2O + N2 + SO2	AmmoniumSulfate	100
90	2.75 O2 + AmmoniumAcetate -> 3.5 H2O + 0.5 N2 + 2 CO2	AmmoniumAcetate	100
91	1.2 O2 + Cellulase -> 0.795 H2O + 0.12 N2 + CO2 + 0.01 SO2	Cellulase	100
92	6 O2 + Starch -> 5 H2O + 6 CO2	Starch	100
93	6 O2 + Fiber -> 5 H2O + 6 CO2	Fiber	100
94	6 O2 + SolubleProtein -> 5 H2O + 6 CO2	SolubleProtein	100
95	6 O2 + InsolubleProtein -> 5 H2O + 6 CO2	InsolubleProtein	100
96	80 O2 + TriOlein -> 52 H2O + 57 CO2	TriOlein	100
97	1.12 O2 + Yeast -> 0.805 H2O + CO2	Yeast	100
98	12.5 O2 + Octane -> 9 H2O + 8 CO2	Octane	100
99	0.5 H2O + NaOCl -> 0.75 O2 + HCl + 23 Ash	NaOCl	100
100	Bisulfite -> 0.5 H2O + 0.25 O2 + SO2	Bisulfite	100
U501-Internal circulation rx	Stoichiometry (by mol)	Reactant	Conversion [%]
0	AceticAcid -> 2.58 WWTsludge	AceticAcid	5
1	Glucose -> 7.75 WWTsludge	Glucose	5
2	CitricAcid -> 8.27 WWTsludge	CitricAcid	5
3	GlucoseOligomer -> 6.98 WWTsludge	GlucoseOligomer	5
4	Extract -> 7.75 WWTsludge	Extract	5
5	Xylose -> 6.46 WWTsludge	Xylose	5
6	XyloseOligomer -> 5.69 WWTsludge	XyloseOligomer	5
7	Sucrose -> 14.7 WWTsludge	Sucrose	5
8	Cellobiose -> 14.7 WWTsludge	Cellobiose	5
9	Mannose -> 7.75 WWTsludge	Mannose	5
10	MannoseOligomer -> 6.98 WWTsludge	MannoseOligomer	5
11	Galactose -> 7.75 WWTsludge	Galactose	5
12	GalactoseOligomer -> 6.98 WWTsludge	GalactoseOligomer	5
13	Arabinose -> 6.46 WWTsludge	Arabinose	5
14	ArabinoseOligomer -> 5.69 WWTsludge	ArabinoseOligomer	5
15	SolubleLignin -> 6.55 WWTsludge	SolubleLignin	5
16	Furfural -> 4.13 WWTsludge	Furfural	5
17	Ethanol -> 1.98 WWTsludge	Ethanol	5
18	Acetone -> 2.5 WWTsludge	Acetone	5
19	IPA -> 2.59 WWTsludge	IPA	5
20	Hexanol -> 4.4 WWTsludge	Hexanol	5
21	THF -> 3.1 WWTsludge	THF	5
22	HMF -> 5.43 WWTsludge	HMF	5
23	TAL -> 5.43 WWTsludge	TAL	5
24	Pyrone -> 4.31 WWTsludge	Pyrone	5
25	DHL -> 4.91 WWTsludge	DHL	5
26	SorbicAcid -> 4.83 WWTsludge	SorbicAcid	5
27	PSA -> 4.83 WWTsludge	PSA	5
28	PolyPSA -> 24.1 WWTsludge	PolyPSA	5
29	ButylSorbate -> 7.24 WWTsludge	ButylSorbate	5
30	HMTHP -> 5.6 WWTsludge	HMTHP	5
31	HMDHP -> 5.51 WWTsludge	HMDHP	5
32	PD -> 4.31 WWTsludge	PD	5
33	VitaminA -> 12.3 WWTsludge	VitaminA	5
34	VitaminD2 -> 17.1 WWTsludge	VitaminD2	5
35	Xylitol -> 6.55 WWTsludge	Xylitol	5
36	Ethyl_5_hydroxyhexanoate -> 6.89 WWTsludge	Ethyl_5_hydroxyhexanoate	5
37	Ethyl_3_5_dihydroxyhexanoate -> 7.58 WWTsludge	Ethyl_3_5_dihydroxyhexanoate	5
38	Octanol -> 5.6 WWTsludge	Octanol	5
39	Octylhexanoate -> 9.83 WWTsludge	Octylhexanoate	5
40	Octyl_5_hydroxyhexanoate -> 10.5 WWTsludge	Octyl_5_hydroxyhexanoate	5
41	Octyl_3_5_dihydroxyhexanoate -> 11.2 WWTsludge	Octyl_3_5_dihydroxyhexanoate	5
42	Pentenone -> 3.62 WWTsludge	Pentenone	5
43	Alanine -> 3.83 WWTsludge	Alanine	5
44	CSL -> 1.6 WWTsludge	CSL	5
45	Methanol -> 1.38 WWTsludge	Methanol	5
46	Denaturant -> 4.31 WWTsludge	Denaturant	5
47	MethylLactate -> 4.48 WWTsludge	MethylLactate	5
48	FermMicrobeXyl -> 1.02 WWTsludge	FermMicrobeXyl	5
49	AmmoniumAcetate -> 3.32 WWTsludge	AmmoniumAcetate	5
50	Cellulase -> 1.03 WWTsludge	Cellulase	5
51	Starch -> 6.98 WWTsludge	Starch	5
52	SolubleProtein -> 6.98 WWTsludge	SolubleProtein	5
53	TriOlein -> 38.1 WWTsludge	TriOlein	5
54	Octane -> 4.92 WWTsludge	Octane	5
U501-Internal circulation rx	Stoichiometry (by mol)	Reactant	Conversion [%]
0	AceticAcid -> CH4 + CO2	AceticAcid	86
1	Glucose -> 3 CH4 + 3 CO2	Glucose	86
2	0.5 H2O + CitricAcid -> 2.25 CH4 + 3.75 CO2	CitricAcid	86
3	H2O + GlucoseOligomer -> 3 CH4 + 3 CO2	GlucoseOligomer	86
4	Extract -> 3 CH4 + 3 CO2	Extract	86
5	Xylose -> 2.5 CH4 + 2.5 CO2	Xylose	86
6	H2O + XyloseOligomer -> 2.5 CH4 + 2.5 CO2	XyloseOligomer	86
7	H2O + Sucrose -> 6 CH4 + 6 CO2	Sucrose	86
8	H2O + Cellobiose -> 6 CH4 + 6 CO2	Cellobiose	86
9	Mannose -> 3 CH4 + 3 CO2	Mannose	86
10	H2O + MannoseOligomer -> 3 CH4 + 3 CO2	MannoseOligomer	86
11	Galactose -> 3 CH4 + 3 CO2	Galactose	86
12	H2O + GalactoseOligomer -> 3 CH4 + 3 CO2	GalactoseOligomer	86
13	Arabinose -> 2.5 CH4 + 2.5 CO2	Arabinose	86
14	H2O + ArabinoseOligomer -> 2.5 CH4 + 2.5 CO2	ArabinoseOligomer	86
15	4.5 H2O + SolubleLignin -> 4.25 CH4 + 3.75 CO2	SolubleLignin	86
16	3 H2O + Furfural -> 2.5 CH4 + 2.5 CO2	Furfural	86
17	Ethanol -> 1.5 CH4 + 0.5 CO2	Ethanol	86
18	H2O + Acetone -> 2 CH4 + CO2	Acetone	86
19	0.5 H2O + IPA -> 2.25 CH4 + 0.75 CO2	IPA	86
20	2 H2O + Hexanol -> 4.5 CH4 + 1.5 CO2	Hexanol	86
21	1.5 H2O + THF -> 2.75 CH4 + 1.25 CO2	THF	86
22	3 H2O + HMF -> 3 CH4 + 3 CO2	HMF	86
23	3 H2O + TAL -> 3 CH4 + 3 CO2	TAL	86
24	2 H2O + Pyrone -> 3 CH4 + 2 CO2	Pyrone	86
25	2.5 H2O + DHL -> 3.75 CH4 + 2.25 CO2	DHL	86
26	3 H2O + SorbicAcid -> 3.5 CH4 + 2.5 CO2	SorbicAcid	86
27	3 H2O + PSA -> 3.5 CH4 + 2.5 CO2	PSA	86
28	15 H2O + PolyPSA -> 17.5 CH4 + 12.5 CO2	PolyPSA	86
29	5 H2O + ButylSorbate -> 6.5 CH4 + 3.5 CO2	ButylSorbate	86
30	2 H2O + HMTHP -> 3.5 CH4 + 2.5 CO2	HMTHP	86
31	2.5 H2O + HMDHP -> 3.25 CH4 + 2.75 CO2	HMDHP	86
32	2 H2O + PD -> 3 CH4 + 2 CO2	PD	86
33	12 H2O + VitaminA -> 13.5 CH4 + 6.5 CO2	VitaminA	86
34	16.5 H2O + VitaminD2 -> 19.2 CH4 + 8.75 CO2	VitaminD2	86
35	Xylitol -> 0.5 H2O + 2.75 CH4 + 2.25 CO2	Xylitol	86
36	2.5 H2O + Ethyl_5_hydroxyhexanoate -> 5.25 CH4 + 2.75 CO2	Ethyl_5_hydroxyhexanoate	86
37	2 H2O + Ethyl_3_5_dihydroxyhexanoate -> 5 CH4 + 3 CO2	Ethyl_3_5_dihydroxyhexanoate	86
38	3 H2O + Octanol -> 6 CH4 + 2 CO2	Octanol	86
39	6 H2O + Octylhexanoate -> 10 CH4 + 4 CO2	Octylhexanoate	86
40	5.5 H2O + Octyl_5_hydroxyhexanoate -> 9.75 CH4 + 4.25 CO2	Octyl_5_hydroxyhexanoate	86
41	5 H2O + Octyl_3_5_dihydroxyhexanoate -> 9.5 CH4 + 4.5 CO2	Octyl_3_5_dihydroxyhexanoate	86
42	2.5 H2O + Pentenone -> 3.25 CH4 + 1.75 CO2	Pentenone	86
43	H2O + Alanine -> 1.5 CH4 + 1.5 CO2 + NH3	Alanine	86
44	CSL -> 0.332 H2O + 0.502 CH4 + 0.498 CO2 + 0.0725 NH3 + 0.00175 H2S	CSL	86
45	Methanol -> 0.5 H2O + 0.75 CH4 + 0.25 CO2	Methanol	86
46	3 H2O + Denaturant -> 5.5 CH4 + 1.5 CO2	Denaturant	86
47	0.5 H2O + MethylLactate -> 2.25 CH4 + 1.75 CO2	MethylLactate	86
48	0.38 H2O + FermMicrobeXyl -> 0.555 CH4 + 0.445 CO2 + 0.12 NH3	FermMicrobeXyl	86
49	AmmoniumAcetate -> CH4 + CO2 + NH3	AmmoniumAcetate	86
50	0.578 H2O + Cellulase -> 0.501 CH4 + 0.499 CO2 + 0.24 NH3 + 0.01 H2S	Cellulase	86
51	H2O + Starch -> 3 CH4 + 3 CO2	Starch	86
52	H2O + SolubleProtein -> 3 CH4 + 3 CO2	SolubleProtein	86
53	28 H2O + TriOlein -> 40 CH4 + 17 CO2	TriOlein	86
54	3.5 H2O + Octane -> 6.25 CH4 + 1.75 CO2	Octane	86
U501-Internal circulation rx	Stoichiometry (by mol)	Reactant	Conversion [%]
0	1.22 O2 + WWTsludge -> 0.82 H2O + 0.115 N2 + CO2 + 0.0035 SO2	WWTsludge	0
M401-Liquids mixing tank	Stoichiometry (by mol)	Reactant	Conversion [%]
0	3 NaOH + H3PO4 -> H2O + SodiumPhosphate	H3PO4	100
1	3 NaOH + CitricAcid -> H2O + SodiumCitrate	CitricAcid	100
2	NaOH + AceticAcid -> H2O + SodiumAcetate	AceticAcid	100
M501-Mixer	Stoichiometry (by mol)	Reactant	Conversion [%]
0	H2O + SodiumAcetate -> NaOH + AceticAcid	SodiumAcetate	99.999
1	H2O + SodiumCitrate -> 3 NaOH + CitricAcid	SodiumCitrate	99.999
U503-Polishing filter	Stoichiometry (by mol)	Reactant	Conversion [%]
0	AceticAcid -> 2.58 WWTsludge	AceticAcid	22
1	Glucose -> 7.75 WWTsludge	Glucose	22
2	CitricAcid -> 8.27 WWTsludge	CitricAcid	22
3	GlucoseOligomer -> 6.98 WWTsludge	GlucoseOligomer	22
4	Extract -> 7.75 WWTsludge	Extract	22
5	Xylose -> 6.46 WWTsludge	Xylose	22
6	XyloseOligomer -> 5.69 WWTsludge	XyloseOligomer	22
7	Sucrose -> 14.7 WWTsludge	Sucrose	22
8	Cellobiose -> 14.7 WWTsludge	Cellobiose	22
9	Mannose -> 7.75 WWTsludge	Mannose	22
10	MannoseOligomer -> 6.98 WWTsludge	MannoseOligomer	22
11	Galactose -> 7.75 WWTsludge	Galactose	22
12	GalactoseOligomer -> 6.98 WWTsludge	GalactoseOligomer	22
13	Arabinose -> 6.46 WWTsludge	Arabinose	22
14	ArabinoseOligomer -> 5.69 WWTsludge	ArabinoseOligomer	22
15	SolubleLignin -> 6.55 WWTsludge	SolubleLignin	22
16	Furfural -> 4.13 WWTsludge	Furfural	22
17	Ethanol -> 1.98 WWTsludge	Ethanol	22
18	Acetone -> 2.5 WWTsludge	Acetone	22
19	IPA -> 2.59 WWTsludge	IPA	22
20	Hexanol -> 4.4 WWTsludge	Hexanol	22
21	THF -> 3.1 WWTsludge	THF	22
22	HMF -> 5.43 WWTsludge	HMF	22
23	TAL -> 5.43 WWTsludge	TAL	22
24	Pyrone -> 4.31 WWTsludge	Pyrone	22
25	DHL -> 4.91 WWTsludge	DHL	22
26	SorbicAcid -> 4.83 WWTsludge	SorbicAcid	22
27	PSA -> 4.83 WWTsludge	PSA	22
28	PolyPSA -> 24.1 WWTsludge	PolyPSA	22
29	ButylSorbate -> 7.24 WWTsludge	ButylSorbate	22
30	HMTHP -> 5.6 WWTsludge	HMTHP	22
31	HMDHP -> 5.51 WWTsludge	HMDHP	22
32	PD -> 4.31 WWTsludge	PD	22
33	VitaminA -> 12.3 WWTsludge	VitaminA	22
34	VitaminD2 -> 17.1 WWTsludge	VitaminD2	22
35	Xylitol -> 6.55 WWTsludge	Xylitol	22
36	Ethyl_5_hydroxyhexanoate -> 6.89 WWTsludge	Ethyl_5_hydroxyhexanoate	22
37	Ethyl_3_5_dihydroxyhexanoate -> 7.58 WWTsludge	Ethyl_3_5_dihydroxyhexanoate	22
38	Octanol -> 5.6 WWTsludge	Octanol	22
39	Octylhexanoate -> 9.83 WWTsludge	Octylhexanoate	22
40	Octyl_5_hydroxyhexanoate -> 10.5 WWTsludge	Octyl_5_hydroxyhexanoate	22
41	Octyl_3_5_dihydroxyhexanoate -> 11.2 WWTsludge	Octyl_3_5_dihydroxyhexanoate	22
42	Pentenone -> 3.62 WWTsludge	Pentenone	22
43	Alanine -> 3.83 WWTsludge	Alanine	22
44	CSL -> 1.6 WWTsludge	CSL	22
45	Methanol -> 1.38 WWTsludge	Methanol	22
46	Denaturant -> 4.31 WWTsludge	Denaturant	22
47	MethylLactate -> 4.48 WWTsludge	MethylLactate	22
48	FermMicrobeXyl -> 1.02 WWTsludge	FermMicrobeXyl	22
49	AmmoniumAcetate -> 3.32 WWTsludge	AmmoniumAcetate	22
50	Cellulase -> 1.03 WWTsludge	Cellulase	22
51	Starch -> 6.98 WWTsludge	Starch	22
52	SolubleProtein -> 6.98 WWTsludge	SolubleProtein	22
53	TriOlein -> 38.1 WWTsludge	TriOlein	22
54	Octane -> 4.92 WWTsludge	Octane	22
U503-Polishing filter	Stoichiometry (by mol)	Reactant	Conversion [%]
0	2 O2 + AceticAcid -> 2 H2O + 2 CO2	AceticAcid	74
1	6 O2 + Glucose -> 6 H2O + 6 CO2	Glucose	74
2	4.5 O2 + CitricAcid -> 4 H2O + 6 CO2	CitricAcid	74
3	6 O2 + GlucoseOligomer -> 5 H2O + 6 CO2	GlucoseOligomer	74
4	6 O2 + Extract -> 6 H2O + 6 CO2	Extract	74
5	5 O2 + Xylose -> 5 H2O + 5 CO2	Xylose	74
6	5 O2 + XyloseOligomer -> 4 H2O + 5 CO2	XyloseOligomer	74
7	12 O2 + Sucrose -> 11 H2O + 12 CO2	Sucrose	74
8	12 O2 + Cellobiose -> 11 H2O + 12 CO2	Cellobiose	74
9	6 O2 + Mannose -> 6 H2O + 6 CO2	Mannose	74
10	6 O2 + MannoseOligomer -> 5 H2O + 6 CO2	MannoseOligomer	74
11	6 O2 + Galactose -> 6 H2O + 6 CO2	Galactose	74
12	6 O2 + GalactoseOligomer -> 5 H2O + 6 CO2	GalactoseOligomer	74
13	5 O2 + Arabinose -> 5 H2O + 5 CO2	Arabinose	74
14	5 O2 + ArabinoseOligomer -> 4 H2O + 5 CO2	ArabinoseOligomer	74
15	8.5 O2 + SolubleLignin -> 4 H2O + 8 CO2	SolubleLignin	74
16	5 O2 + Furfural -> 2 H2O + 5 CO2	Furfural	74
17	3 O2 + Ethanol -> 3 H2O + 2 CO2	Ethanol	74
18	4 O2 + Acetone -> 3 H2O + 3 CO2	Acetone	74
19	4.5 O2 + IPA -> 4 H2O + 3 CO2	IPA	74
20	9 O2 + Hexanol -> 7 H2O + 6 CO2	Hexanol	74
21	5.5 O2 + THF -> 4 H2O + 4 CO2	THF	74
22	6 O2 + HMF -> 3 H2O + 6 CO2	HMF	74
23	6 O2 + TAL -> 3 H2O + 6 CO2	TAL	74
24	6 O2 + Pyrone -> 4 H2O + 5 CO2	Pyrone	74
25	7.5 O2 + DHL -> 5 H2O + 6 CO2	DHL	74
26	7 O2 + SorbicAcid -> 4 H2O + 6 CO2	SorbicAcid	74
27	7 O2 + PSA -> 4 H2O + 6 CO2	PSA	74
28	35 O2 + PolyPSA -> 20 H2O + 30 CO2	PolyPSA	74
29	13 O2 + ButylSorbate -> 8 H2O + 10 CO2	ButylSorbate	74
30	7 O2 + HMTHP -> 5 H2O + 6 CO2	HMTHP	74
31	6.5 O2 + HMDHP -> 4 H2O + 6 CO2	HMDHP	74
32	6 O2 + PD -> 4 H2O + 5 CO2	PD	74
33	27 O2 + VitaminA -> 15 H2O + 20 CO2	VitaminA	74
34	38.5 O2 + VitaminD2 -> 22 H2O + 28 CO2	VitaminD2	74
35	5.5 O2 + Xylitol -> 6 H2O + 5 CO2	Xylitol	74
36	10.5 O2 + Ethyl_5_hydroxyhexanoate -> 8 H2O + 8 CO2	Ethyl_5_hydroxyhexanoate	74
37	10 O2 + Ethyl_3_5_dihydroxyhexanoate -> 8 H2O + 8 CO2	Ethyl_3_5_dihydroxyhexanoate	74
38	12 O2 + Octanol -> 9 H2O + 8 CO2	Octanol	74
39	20 O2 + Octylhexanoate -> 14 H2O + 14 CO2	Octylhexanoate	74
40	19.5 O2 + Octyl_5_hydroxyhexanoate -> 14 H2O + 14 CO2	Octyl_5_hydroxyhexanoate	74
41	19 O2 + Octyl_3_5_dihydroxyhexanoate -> 14 H2O + 14 CO2	Octyl_3_5_dihydroxyhexanoate	74
42	6.5 O2 + Pentenone -> 4 H2O + 5 CO2	Pentenone	74
43	3.75 O2 + Alanine -> 3.5 H2O + 0.5 N2 + 3 CO2	Alanine	74
44	1.06 O2 + CSL -> 1.45 H2O + 0.0362 N2 + CO2 + 0.00175 SO2	CSL	74
45	1.5 O2 + Methanol -> 2 H2O + CO2	Methanol	74
46	11 O2 + Denaturant -> 8 H2O + 7 CO2	Denaturant	74
47	4.5 O2 + MethylLactate -> 4 H2O + 4 CO2	MethylLactate	74
48	1.2 O2 + FermMicrobeXyl -> 0.91 H2O + 0.06 N2 + CO2	FermMicrobeXyl	74
49	2.75 O2 + AmmoniumAcetate -> 3.5 H2O + 0.5 N2 + 2 CO2	AmmoniumAcetate	74
50	1.2 O2 + Cellulase -> 0.795 H2O + 0.12 N2 + CO2 + 0.01 SO2	Cellulase	74
51	6 O2 + Starch -> 5 H2O + 6 CO2	Starch	74
52	6 O2 + SolubleProtein -> 5 H2O + 6 CO2	SolubleProtein	74
53	80 O2 + TriOlein -> 52 H2O + 57 CO2	TriOlein	74
54	12.5 O2 + Octane -> 9 H2O + 8 CO2	Octane	74
R303-Seed train	Stoichiometry (by mol)	Reactant	Conversion [%]
0	Glucose -> 2 CO2 + 0.667 TAL	Glucose	38.456
1	Glucose -> H2O + CitricAcid	Glucose	8.4132
2	Glucose -> 6 FermMicrobe	Glucose	32.205
3	Xylose -> 1.33 CO2 + 0.556 TAL	Xylose	38.456
4	Xylose -> H2O + 0.833 CitricAcid	Xylose	8.4132
5	Xylose -> 5 FermMicrobe	Xylose	32.205
6	AceticAcid -> 6 H2O + 2 CO2 + 0.333 TAL	AceticAcid	38.456
R303-Seed train	Stoichiometry (by mol)	Reactant	Conversion [%]
0	H2O + Sucrose -> 2 Glucose	Sucrose	99.99
R303-Seed train	Stoichiometry (by mol)	Reactant	Conversion [%]
0	Glucose -> 6 H2O + 6 CO2	Glucose	100
1	Xylose -> 5 H2O + 5 CO2	Xylose	100
2	AceticAcid -> 2 H2O + 2 CO2	AceticAcid	100
R303-Seed train	Stoichiometry (by mol)	Reactant	Conversion [%]
0	H2O + SodiumAcetate -> NaOH + AceticAcid	SodiumAcetate	99.99
